# Supplementary material for: 2,3-Di­ethyl­benzo[g]quinoxaline
Source: IUCrdata. 2020 Apr 7;5(Pt 4):x200454. doi: 10.1107/S241431462000454X (PMC9462215; doi:10.1107/S241431462000454X)
Supplement: Supplementary file 1 [file x-05-x200454-sup1.cif]

##############################################################################
#                                                                            #
# This CIF contains the data for a data article accepted for                 #
# publication in IUCrData. It conforms to the requirements of                #
# Notes for Authors for IUCrData, and has been                               #
# peer reviewed under the auspices of IUCrData.                              #
#                                                                            #
# Full details of the Crystallographic Information File format               #
# are given in the paper "The Crystallographic Information File (CIF):       #
# a New Standard Archive File for Crystallography" by S. R. Hall, F. H.      #
# Allen and I. D. Brown [Acta Cryst. (1991), A47, 655-685].                  #
#                                                                            #
# The current version of the core CIF dictionary is obtainable from          #
# ftp://ftp.iucr.org/pub/cif_core.dic.                                       #
#                                                                            #
# Software is freely available for graphical display of the structure(s)     #
# in this CIF. For information consult the CIF software page                 #
# http://www.iucr.org/resources/cif/software.                                #
#                                                                            #
# This file may be used for bona fide research purposes within the           #
# scientific community so long as proper attribution is given to the data    # 
# article from which it was obtained.                                        #
#                                                                            #
##############################################################################
data_I
_audit_creation_method
;
Olex2 1.2
(compiled 2018.05.29 svn.r3508 for OlexSys, GUI svn.r5506)
;
_journal_date_recd_electronic     2020-04-01
_journal_date_accepted     2020-04-01
_journal_name_full     'IUCrData'
_journal_year     2020
_journal_volume     5
_journal_issue      4
_journal_page_first     0
_journal_page_last     0
_journal_paper_category     HO
_journal_paper_doi     10.1107/S241431462000454X
_journal_coeditor_code     HB4346
_publ_contact_author_name     'Guy Crundwell'
_publ_contact_author_address
;
Central Connecticut State University
Department of Chemistry & Biochemistry
1619 Stanley Street
New Britain, CT 06050
;
_publ_contact_author_email     'crundwellg@ccsu.edu'
_publ_contact_author_fax     '808322704'
_publ_contact_author_phone     '8608322682'
_publ_section_title
;
2,3-Diethylbenzo[<i>g</i>]quinoxaline
;
loop_
    _publ_author_name
    _publ_author_footnote
    _publ_author_address
    'Crundwell, Guy' .
;
Central Connecticut State University
Department of Chemistry & Biochemistry
1619 Stanley Street
New Britain, CT 06050
USA
;
    'Leeds, Ashley' .
;
Department of Chemistry & Biochemistry
Central Connecticut State University
1619 Stanley Street
New Britain, CT 06053
USA
;
_publ_section_synopsis
;
In the title compound, one of the pendant methyl groups lies close to the
fused-ring plane and the other is significantly displaced.
;
_database_code_depnum_ccdc_archive     'CCDC 1994287'
_chemical_name_systematic
;
2,3-Diethylbenzo[<i>g</i>]quinoxaline
;
_chemical_name_common     '2,3-Diethylbenzo[g]quinoxaline'
_chemical_formula_moiety     'C16 H16 N2'
_chemical_formula_sum     'C16 H16 N2'
_chemical_formula_iupac     'C16 H16 N2'
_chemical_formula_weight     236.31
_chemical_melting_point     411
_chemical_absolute_configuration     unk
_space_group_crystal_system     tetragonal
_space_group_name_H-M_alt     'I -4'
_space_group_name_Hall     'I -4'
loop_
    _space_group_symop_id
    _space_group_symop_operation_xyz
    1 'x, y, z'
    2 'y, -x, -z'
    3 '-x, -y, z'
    4 '-y, x, -z'
    5 'x+1/2, y+1/2, z+1/2'
    6 'y+1/2, -x+1/2, -z+1/2'
    7 '-x+1/2, -y+1/2, z+1/2'
    8 '-y+1/2, x+1/2, -z+1/2'
_cell_length_a     13.93535(18)
_cell_length_b     13.93535(18)
_cell_length_c     13.1629(3)
_cell_angle_alpha     90.00
_cell_angle_beta     90.00
_cell_angle_gamma     90.00
_cell_volume     2556.16(7)
_cell_formula_units_Z     8
_cell_measurement_reflns_used     7488
_cell_measurement_theta_min     4.6020
_cell_measurement_theta_max     31.7740
_cell_measurement_temperature     293(2)
_exptl_crystal_description     block
_exptl_crystal_colour     white
_exptl_crystal_size_max     0.39
_exptl_crystal_size_mid     0.33
_exptl_crystal_size_min     0.27
_exptl_crystal_density_diffrn     1.228
_exptl_crystal_density_meas     ?
_exptl_crystal_density_method     'not measured'
_exptl_crystal_F_000     1008
_exptl_absorpt_coefficient_mu     0.073
_exptl_absorpt_correction_type     multi-scan
_exptl_absorpt_process_details
;
(CrysAlisPro; Rigaku, 2018)
;
_exptl_absorpt_correction_T_min     0.92191
_exptl_absorpt_correction_T_max     1.00000
_exptl_special_details     ?
_diffrn_ambient_temperature     293(2)
_diffrn_source     'fine-focus sealed X-ray tube'
_diffrn_radiation_type     MoK\a
_diffrn_radiation_wavelength     0.71073
_diffrn_radiation_monochromator     graphite
_diffrn_measurement_device_type     'Rigaku Xcalibur, Sapphire3'
_diffrn_measurement_device     'four-circle diffractometer'
_diffrn_measurement_method     '\w scans'
_diffrn_detector     'CCD plate'
_diffrn_detector_area_resol_mean     16.1790
_diffrn_reflns_number     31103
_diffrn_reflns_av_R_equivalents     0.0307
_diffrn_reflns_av_unetI/netI     0.0198
_diffrn_reflns_theta_min     4.26
_diffrn_reflns_theta_max     33.55
_diffrn_reflns_theta_full     29.00
_diffrn_measured_fraction_theta_max     0.965
_diffrn_measured_fraction_theta_full     0.995
_diffrn_reflns_limit_h_min     -21
_diffrn_reflns_limit_h_max     21
_diffrn_reflns_limit_k_min     -21
_diffrn_reflns_limit_k_max     21
_diffrn_reflns_limit_l_min     -20
_diffrn_reflns_limit_l_max     19
_diffrn_standards_number     0
_diffrn_standards_interval_count     0
_diffrn_standards_interval_time     0
_diffrn_standards_decay_%     0
_diffrn_radiation_probe     x-ray
_refine_special_details
;
 Refinement of F^2^ against ALL reflections.  The weighted R-factor wR and
 goodness of fit S are based on F^2^, conventional R-factors R are based
 on F, with F set to zero for negative F^2^. The threshold expression of
 F^2^ > 2sigma(F^2^) is used only for calculating R-factors(gt) etc. and is
 not relevant to the choice of reflections for refinement.  R-factors based
 on F^2^ are statistically about twice as large as those based on F, and R-
 factors based on ALL data will be even larger.
H atoms were included in calculated positions with C---H = 0.93--0.97 \%A and
refined as riding atoms with <i>U</i>~iso~ = 1.2<i>U</i>~eq~(C) or
1.5<i>U</i>~eq~(methyl C). Reflections affected by the beam stop were omitted
from the refinement.
;
_reflns_number_total     4779
_reflns_number_gt     3869
_reflns_threshold_expression     I>2\s(I)
_refine_ls_structure_factor_coef     Fsqd
_refine_ls_matrix_type     full
_refine_ls_R_factor_all     0.0627
_refine_ls_R_factor_gt     0.0477
_refine_ls_wR_factor_gt     0.1256
_refine_ls_wR_factor_ref     0.1360
_refine_ls_goodness_of_fit_ref     1.037
_refine_ls_restrained_S_all     1.037
_refine_ls_number_reflns     4779
_refine_ls_number_parameters     165
_refine_ls_number_restraints     0
_refine_ls_hydrogen_treatment     constr
_refine_ls_weighting_scheme     calc
_refine_ls_weighting_details
         'calc w=1/[\s^2^(Fo^2^)+(0.0756P)^2^+0.2732P] where P=(Fo^2^+2Fc^2^)/3'
_atom_sites_solution_hydrogens     geom
_atom_sites_solution_primary     dual
_atom_sites_solution_secondary     difmap
_refine_ls_shift/su_max     0.000
_refine_ls_shift/su_mean     0.000
_refine_diff_density_max     0.284
_refine_diff_density_min     -0.143
_refine_ls_extinction_method     none
_refine_ls_extinction_coef     ?
_refine_ls_abs_structure_details
;
Flack H D (1983), Acta Cryst. A39, 876-881
;
_refine_ls_abs_structure_Flack     0(2)
loop_
    _atom_type_symbol
    _atom_type_description
    _atom_type_scat_dispersion_real
    _atom_type_scat_dispersion_imag
    _atom_type_scat_source
    'C' 'C' 0.0033 0.0016
                         'International Tables Vol C Tables 4.2.6.8 and 6.1.1.4'
    'H' 'H' 0.0000 0.0000
                         'International Tables Vol C Tables 4.2.6.8 and 6.1.1.4'
    'N' 'N' 0.0061 0.0033
                         'International Tables Vol C Tables 4.2.6.8 and 6.1.1.4'
_computing_data_collection
;
CrysAlisPro (Rigaku, 2018)
;
_computing_cell_refinement
;
CrysAlisPro (Rigaku, 2018)
;
_computing_data_reduction
;
CrysAlisPro (Rigaku, 2018)
;
_computing_structure_solution
;
<i>SHELXM</i> (Sheldrick, 2008)
;
_computing_structure_refinement
;
SHELXL (Sheldrick, 2008)
;
_computing_molecular_graphics
;
<i>OLEX2</i> (Dolomanov <i>et al.</i>,  2009)
;
_computing_publication_material
;
<i>OLEX2</i> (Dolomanov <i>et al.</i>,  2009)
;
loop_
    _atom_site_type_symbol
    _atom_site_label
    _atom_site_fract_x
    _atom_site_fract_y
    _atom_site_fract_z
    _atom_site_U_iso_or_equiv
    _atom_site_adp_type
    _atom_site_calc_flag
    _atom_site_occupancy
    _atom_site_disorder_assembly
    _atom_site_disorder_group
    C C1 -0.29561(13) -1.16936(12) -0.44274(13) 0.0600(4) Uani d 1 . .
    H H1A -0.3206 -1.1110 -0.4711 0.090 Uiso calc 1 . .
    H H1B -0.3333 -1.2227 -0.4659 0.090 Uiso calc 1 . .
    H H1C -0.2302 -1.1776 -0.4640 0.090 Uiso calc 1 . .
    C C2 -0.29974(10) -1.16422(10) -0.32887(12) 0.0493(3) Uani d 1 . .
    H H2A -0.2793 -1.2256 -0.3016 0.059 Uiso calc 1 . .
    H H2B -0.3660 -1.1546 -0.3087 0.059 Uiso calc 1 . .
    C C3 -0.23964(8) -1.08656(8) -0.28133(10) 0.0379(2) Uani d 1 . .
    C C4 -0.13277(8) -0.96118(8) -0.29463(9) 0.0328(2) Uani d 1 . .
    C C5 -0.07941(9) -0.89899(9) -0.35476(9) 0.0378(2) Uani d 1 . .
    H H5 -0.0815 -0.9047 -0.4251 0.045 Uiso calc 1 . .
    C C6 -0.02254(8) -0.82781(8) -0.31001(9) 0.0360(2) Uani d 1 . .
    C C7 0.03189(10) -0.76181(10) -0.36928(12) 0.0475(3) Uani d 1 . .
    H H7 0.0310 -0.7661 -0.4398 0.057 Uiso calc 1 . .
    C C8 0.08527(12) -0.69247(11) -0.32317(15) 0.0567(4) Uani d 1 . .
    H H8 0.1199 -0.6493 -0.3627 0.068 Uiso calc 1 . .
    C C9 0.08872(12) -0.68520(11) -0.21668(15) 0.0608(4) Uani d 1 . .
    H H9 0.1253 -0.6372 -0.1867 0.073 Uiso calc 1 . .
    C C10 0.03930(10) -0.74736(11) -0.15731(12) 0.0515(3) Uani d 1 . .
    H H10 0.0430 -0.7421 -0.0870 0.062 Uiso calc 1 . .
    C C11 -0.01854(8) -0.82097(9) -0.20173(10) 0.0369(2) Uani d 1 . .
    C C12 -0.07119(8) -0.88458(9) -0.14191(9) 0.0380(2) Uani d 1 . .
    H H12 -0.0676 -0.8806 -0.0715 0.046 Uiso calc 1 . .
    C C13 -0.12889(8) -0.95376(8) -0.18678(8) 0.0333(2) Uani d 1 . .
    C C14 -0.23818(8) -1.07610(9) -0.17124(10) 0.0381(2) Uani d 1 . .
    C C15 -0.30438(11) -1.13340(11) -0.10459(12) 0.0522(3) Uani d 1 . .
    H H15A -0.2763 -1.1398 -0.0375 0.063 Uiso calc 1 . .
    H H15B -0.3123 -1.1972 -0.1328 0.063 Uiso calc 1 . .
    C C16 -0.40207(12) -1.08493(14) -0.09594(16) 0.0684(5) Uani d 1 . .
    H H16A -0.4299 -1.0786 -0.1623 0.103 Uiso calc 1 . .
    H H16B -0.3945 -1.0225 -0.0661 0.103 Uiso calc 1 . .
    H H16C -0.4434 -1.1231 -0.0539 0.103 Uiso calc 1 . .
    N N1 -0.18907(7) -1.03067(7) -0.34033(9) 0.0388(2) Uani d 1 . .
    N N2 -0.18387(7) -1.01278(8) -0.12633(8) 0.0388(2) Uani d 1 . .
loop_
    _atom_site_aniso_label
    _atom_site_aniso_U_11
    _atom_site_aniso_U_22
    _atom_site_aniso_U_33
    _atom_site_aniso_U_12
    _atom_site_aniso_U_13
    _atom_site_aniso_U_23
    C1 0.0616(8) 0.0543(8) 0.0641(10) -0.0115(7) -0.0117(8) -0.0176(7)
    C2 0.0434(6) 0.0432(7) 0.0613(9) -0.0115(5) -0.0068(6) -0.0058(6)
    C3 0.0336(5) 0.0337(5) 0.0463(6) -0.0024(4) -0.0068(5) -0.0029(4)
    C4 0.0293(5) 0.0313(5) 0.0377(5) -0.0020(4) -0.0033(4) -0.0039(4)
    C5 0.0381(5) 0.0396(6) 0.0358(5) -0.0027(4) -0.0006(4) -0.0041(4)
    C6 0.0306(5) 0.0336(5) 0.0439(6) -0.0011(4) 0.0009(4) -0.0024(4)
    C7 0.0441(6) 0.0445(6) 0.0539(8) -0.0059(5) 0.0057(6) 0.0018(6)
    C8 0.0494(8) 0.0470(7) 0.0738(11) -0.0151(6) 0.0073(7) 0.0010(7)
    C9 0.0510(8) 0.0494(8) 0.0820(12) -0.0184(6) -0.0056(8) -0.0122(8)
    C10 0.0467(7) 0.0515(7) 0.0563(8) -0.0122(6) -0.0081(6) -0.0113(6)
    C11 0.0302(5) 0.0360(5) 0.0446(6) 0.0000(4) -0.0049(4) -0.0058(4)
    C12 0.0365(6) 0.0423(6) 0.0353(5) -0.0022(4) -0.0059(4) -0.0042(4)
    C13 0.0292(5) 0.0340(5) 0.0368(5) 0.0016(4) -0.0041(4) 0.0006(4)
    C14 0.0341(5) 0.0356(5) 0.0445(6) 0.0005(4) -0.0041(5) 0.0067(5)
    C15 0.0550(8) 0.0455(7) 0.0561(8) -0.0093(6) -0.0022(6) 0.0152(6)
    C16 0.0504(8) 0.0754(11) 0.0794(11) -0.0118(8) 0.0130(8) 0.0169(9)
    N1 0.0364(5) 0.0390(5) 0.0409(5) -0.0054(4) -0.0047(4) -0.0056(4)
    N2 0.0384(5) 0.0402(5) 0.0378(5) -0.0016(4) -0.0044(4) 0.0044(4)
_geom_special_details
;
 All esds (except the esd in the dihedral angle between two l.s. planes)
 are estimated using the full covariance matrix.  The cell esds are taken
 into account individually in the estimation of esds in distances, angles
 and torsion angles; correlations between esds in cell parameters are only
 used when they are defined by crystal symmetry.  An approximate (isotropic)
 treatment of cell esds is used for estimating esds involving l.s. planes.
;
loop_
    _geom_bond_atom_site_label_1
    _geom_bond_atom_site_label_2
    _geom_bond_site_symmetry_2
    _geom_bond_distance
    _geom_bond_publ_flag
    C1 H1A . 0.9600 no
    C1 H1B . 0.9600 no
    C1 H1C . 0.9600 no
    C1 C2 . 1.502(2) n
    C2 H2A . 0.9700 no
    C2 H2B . 0.9700 no
    C2 C3 . 1.5047(17) no
    C3 C14 . 1.4566(18) no
    C3 N1 . 1.3062(16) no
    C4 C5 . 1.3894(15) no
    C4 C13 . 1.4245(15) no
    C4 N1 . 1.3839(13) no
    C5 H5 . 0.9300 no
    C5 C6 . 1.3997(16) no
    C6 C7 . 1.4247(17) no
    C6 C11 . 1.4296(17) no
    C7 H7 . 0.9300 no
    C7 C8 . 1.362(2) no
    C8 H8 . 0.9300 no
    C8 C9 . 1.406(3) no
    C9 H9 . 0.9300 no
    C9 C10 . 1.355(2) no
    C10 H10 . 0.9300 no
    C10 C11 . 1.4296(16) no
    C11 C12 . 1.3943(17) no
    C12 H12 . 0.9300 no
    C12 C13 . 1.3873(15) no
    C13 N2 . 1.3772(15) no
    C14 C15 . 1.5027(18) no
    C14 N2 . 1.3042(16) no
    C15 H15A . 0.9700 no
    C15 H15B . 0.9700 no
    C15 C16 . 1.524(2) no
    C16 H16A . 0.9600 no
    C16 H16B . 0.9600 no
    C16 H16C . 0.9600 no
loop_
    _geom_angle_atom_site_label_1
    _geom_angle_atom_site_label_2
    _geom_angle_atom_site_label_3
    _geom_angle_site_symmetry_1
    _geom_angle_site_symmetry_3
    _geom_angle
    _geom_angle_publ_flag
    H1A C1 H1B . . 109.5 no
    H1A C1 H1C . . 109.5 no
    H1B C1 H1C . . 109.5 no
    C2 C1 H1A . . 109.5 no
    C2 C1 H1B . . 109.5 no
    C2 C1 H1C . . 109.5 no
    C1 C2 H2A . . 108.4 no
    C1 C2 H2B . . 108.4 no
    C1 C2 C3 . . 115.34(12) no
    H2A C2 H2B . . 107.5 no
    C3 C2 H2A . . 108.4 no
    C3 C2 H2B . . 108.4 no
    C14 C3 C2 . . 119.57(11) no
    N1 C3 C2 . . 118.81(11) no
    N1 C3 C14 . . 121.62(10) no
    C5 C4 C13 . . 120.14(10) no
    N1 C4 C5 . . 119.49(10) no
    N1 C4 C13 . . 120.37(10) no
    C4 C5 H5 . . 119.8 no
    C4 C5 C6 . . 120.35(10) no
    C6 C5 H5 . . 119.8 no
    C5 C6 C7 . . 121.91(11) no
    C5 C6 C11 . . 119.27(11) no
    C7 C6 C11 . . 118.82(11) no
    C6 C7 H7 . . 119.8 no
    C8 C7 C6 . . 120.31(13) no
    C8 C7 H7 . . 119.8 no
    C7 C8 H8 . . 119.5 no
    C7 C8 C9 . . 120.93(14) no
    C9 C8 H8 . . 119.5 no
    C8 C9 H9 . . 119.6 no
    C10 C9 C8 . . 120.77(14) no
    C10 C9 H9 . . 119.6 no
    C9 C10 H10 . . 119.7 no
    C9 C10 C11 . . 120.63(14) no
    C11 C10 H10 . . 119.7 no
    C6 C11 C10 . . 118.53(12) no
    C12 C11 C6 . . 120.01(10) no
    C12 C11 C10 . . 121.46(12) no
    C11 C12 H12 . . 119.8 no
    C13 C12 C11 . . 120.42(10) no
    C13 C12 H12 . . 119.8 no
    C12 C13 C4 . . 119.79(10) no
    N2 C13 C4 . . 120.75(10) no
    N2 C13 C12 . . 119.44(10) no
    C3 C14 C15 . . 121.27(11) no
    N2 C14 C3 . . 121.79(11) no
    N2 C14 C15 . . 116.81(12) no
    C14 C15 H15A . . 109.5 no
    C14 C15 H15B . . 109.5 no
    C14 C15 C16 . . 110.89(12) no
    H15A C15 H15B . . 108.1 no
    C16 C15 H15A . . 109.5 no
    C16 C15 H15B . . 109.5 no
    C15 C16 H16A . . 109.5 no
    C15 C16 H16B . . 109.5 no
    C15 C16 H16C . . 109.5 no
    H16A C16 H16B . . 109.5 no
    H16A C16 H16C . . 109.5 no
    H16B C16 H16C . . 109.5 no
    C3 N1 C4 . . 117.69(10) no
    C14 N2 C13 . . 117.71(10) no
