# Supplementary material for: 2,3-Di­ethyl­benzo[g]quinoxaline
Source: IUCrdata. 2020 Apr 7;5(Pt 4):x200454. doi: 10.1107/S241431462000454X (PMC9462215; doi:10.1107/S241431462000454X)
Supplement: Supplementary file 2 [file x-05-x200454-Isup2.hkl]

# 
# h,k,l, Fc-squared, Fo-squared, sigma(Fo-squared) and status flag 
# 
data_I
_shelx_title ' Ashley6 in I-4 #  82' 
_shelx_refln_list_code          4 
_shelx_F_calc_maximum      263.09 
_exptl_crystal_F_000      1008.00 
_reflns_d_resolution_high  0.6431 
 
loop_ 
 _symmetry_equiv_pos_as_xyz 
 'x, y, z' 
 'y, -x, -z' 
 '-x, -y, z' 
 '-y, x, -z' 
 'x+1/2, y+1/2, z+1/2' 
 'y+1/2, -x+1/2, -z+1/2' 
 '-x+1/2, -y+1/2, z+1/2' 
 '-y+1/2, x+1/2, -z+1/2' 
 
_cell_length_a    13.9353 
_cell_length_b    13.9353 
_cell_length_c    13.1629 
_cell_angle_alpha  90.000 
_cell_angle_beta   90.000 
_cell_angle_gamma  90.000 
 
_shelx_F_squared_multiplier     1.000 
 
loop_ 
 _refln_index_h 
 _refln_index_k 
 _refln_index_l 
 _refln_F_squared_calc 
 _refln_F_squared_meas 
 _refln_F_squared_sigma 
 _refln_observed_status 
  -1   3   0     3348.66     3566.08     15.05 o 
   1   3   0     1140.89     1378.48      6.05 o 
   3   3   0    69214.73    71202.48    231.00 o 
  -2   4   0      550.03      587.66      4.34 o 
   0   4   0       11.47        7.30      0.74 o 
   2   4   0    10773.85    12158.67     52.90 o 
   4   4   0      123.84      126.01      2.33 o 
  -3   5   0     1092.18     1140.71      6.72 o 
  -1   5   0      411.63      364.83      3.59 o 
   1   5   0     2880.23     3313.12     21.67 o 
   3   5   0        0.01        1.26      0.76 o 
   5   5   0     5968.25     6472.59     20.72 o 
  -4   6   0     1445.98     1631.47      9.06 o 
  -2   6   0        0.84        0.80      0.50 o 
   0   6   0       62.88       72.64      1.65 o 
   2   6   0     1168.74     1299.09      6.92 o 
   4   6   0    12045.06    13394.34     35.79 o 
   6   6   0     5850.48     6282.36     31.49 o 
  -5   7   0       18.94       26.24      1.34 o 
  -3   7   0      180.61      180.24      4.75 o 
  -1   7   0      673.42      660.78      5.11 o 
   1   7   0        3.15        7.13      1.13 o 
   3   7   0      718.96      760.34      8.96 o 
   5   7   0     2478.34     2762.46     20.42 o 
   7   7   0       11.85       18.32      1.47 o 
  -6   8   0       23.73       20.24      1.42 o 
  -4   8   0      473.93      416.49      4.34 o 
  -2   8   0       51.22       61.42      2.02 o 
   0   8   0     1119.39     1033.06     16.61 o 
   2   8   0      778.34      748.31      8.33 o 
   4   8   0      259.59      239.55      6.97 o 
   6   8   0       46.67       55.61      2.36 o 
   8   8   0     2220.20     2181.35     19.87 o 
  -7   9   0     3624.85     3525.87     16.64 o 
  -5   9   0      425.43      433.26      6.24 o 
  -3   9   0        5.62        6.90      0.96 o 
  -1   9   0      154.56      141.36      2.88 o 
   1   9   0      186.81      195.43      3.22 o 
   3   9   0       38.23       37.88      2.13 o 
   5   9   0       99.72      106.99      3.19 o 
   7   9   0    17392.50    17435.61    146.84 o 
   9   9   0      376.11      376.85      7.41 o 
  -8  10   0      454.37      440.86      7.38 o 
  -6  10   0     1875.74     1807.70     13.39 o 
  -4  10   0      117.42      101.93      3.00 o 
  -2  10   0       13.90       12.23      1.42 o 
   0  10   0      296.56      310.16      4.97 o 
   2  10   0       27.05       25.86      1.40 o 
   4  10   0       60.80       65.04      2.60 o 
   6  10   0     1032.36     1001.83     10.23 o 
   8  10   0     1641.41     1636.79     22.11 o 
  10  10   0       94.70       88.34      4.71 o 
  -9  11   0       71.27       61.19      3.71 o 
  -7  11   0     1084.47     1105.44     13.08 o 
  -5  11   0       91.16       92.26      3.45 o 
  -3  11   0      315.43      321.14      6.49 o 
  -1  11   0      773.46      720.14     10.31 o 
   1  11   0        2.00        0.62      0.91 o 
   3  11   0      527.59      454.26      7.41 o 
   5  11   0     1214.67     1231.34     11.74 o 
   7  11   0       36.54       32.99      2.36 o 
   9  11   0      627.81      652.13     11.61 o 
  11  11   0       29.71       24.38      3.57 o 
 -10  12   0        1.26        5.01      2.46 o 
  -8  12   0       54.41       52.03      3.18 o 
  -6  12   0      174.82      166.65      4.84 o 
  -4  12   0      691.01      651.39      9.69 o 
  -2  12   0      139.81      134.03      4.06 o 
   0  12   0      176.52      187.84      4.23 o 
   2  12   0        0.02       -0.38      1.47 o 
   4  12   0     2540.90     2557.69     21.84 o 
   6  12   0       15.41       17.69      1.89 o 
   8  12   0        2.50        4.06      1.68 o 
  10  12   0     1256.87     1228.85     25.08 o 
  12  12   0       33.39       43.36      4.80 o 
 -11  13   0        9.74       10.31      2.99 o 
  -9  13   0        0.00        1.25      2.32 o 
  -7  13   0        8.39        9.51      1.68 o 
  -5  13   0     1690.57     1660.28     16.40 o 
  -3  13   0      534.08      495.79      8.61 o 
  -1  13   0       54.05       60.20      3.46 o 
   1  13   0      184.85      182.71      4.99 o 
   3  13   0      154.25      157.27      4.95 o 
   5  13   0       11.91       13.61      1.89 o 
   7  13   0       83.06       82.55      4.20 o 
   9  13   0       85.10       99.84      5.84 o 
  11  13   0       87.23       69.93      5.73 o 
  13  13   0       53.89       49.29      5.09 o 
 -12  14   0       23.70       23.32      3.44 o 
 -10  14   0       10.69        7.56      2.11 o 
  -8  14   0       17.33       19.15      2.45 o 
  -6  14   0       26.43       24.36      2.52 o 
  -4  14   0      432.24      454.83      9.14 o 
  -2  14   0       34.70       38.33      3.53 o 
   0  14   0      705.06      713.55     12.34 o 
   2  14   0      506.84      512.41      9.10 o 
   4  14   0       33.55       30.11      2.65 o 
   6  14   0        0.92        3.47      1.70 o 
   8  14   0        2.00        2.07      2.95 o 
  10  14   0        0.52        2.92      2.38 o 
  12  14   0       83.49       72.96      6.16 o 
  14  14   0       48.09       51.61      5.55 o 
 -13  15   0        2.01        3.99      3.54 o 
 -11  15   0       18.52       16.08      3.54 o 
  -9  15   0      104.59      102.03      6.28 o 
  -7  15   0       65.77       69.27      4.87 o 
  -5  15   0       10.44        9.55      2.16 o 
  -3  15   0      180.54      187.97      7.42 o 
  -1  15   0      101.48       94.76      5.53 o 
   1  15   0      703.46      702.44     12.72 o 
   3  15   0       26.03       24.39      2.41 o 
   5  15   0       11.28       11.10      2.01 o 
   7  15   0        0.93        1.15      1.89 o 
   9  15   0       11.32       13.15      2.77 o 
  11  15   0       72.61       67.64      6.07 o 
  13  15   0      190.76      158.93     11.63 o 
  15  15   0        0.31       17.16      9.50 o 
 -14  16   0        8.07       17.03      8.88 o 
 -12  16   0        1.26       -1.55      2.90 o 
 -10  16   0       15.64       17.22      3.20 o 
  -8  16   0       14.80       12.39      3.17 o 
  -6  16   0       42.23       49.58      4.89 o 
  -4  16   0        0.74        0.39      3.33 o 
  -2  16   0     2711.98     2746.00     35.49 o 
   0  16   0       25.96       24.95      3.28 o 
   2  16   0       10.46       12.13      3.69 o 
   4  16   0       35.59       34.64      2.80 o 
   6  16   0       41.22       39.09      3.64 o 
   8  16   0        3.56        3.80      2.63 o 
  10  16   0        1.05       -0.01      2.60 o 
  12  16   0       23.62       19.07      3.93 o 
  14  16   0        4.82       11.97     10.03 o 
 -13  17   0        1.79       17.15      9.52 o 
 -11  17   0        8.19       19.74      3.96 o 
  -9  17   0        1.50        3.93      2.59 o 
  -7  17   0        4.34       -2.75      2.75 o 
  -5  17   0       17.09       11.18      2.61 o 
  -3  17   0      238.12      246.07      9.22 o 
  -1  17   0      782.22      807.30     17.73 o 
   1  17   0       10.63        6.34      2.49 o 
   3  17   0        0.39        1.69      1.86 o 
   5  17   0       28.76       31.38      3.08 o 
   7  17   0       16.05       21.14      3.40 o 
   9  17   0        7.18        5.58      2.67 o 
  11  17   0       12.13       10.49      3.59 o 
  13  17   0        3.36       -0.34      4.67 o 
 -10  18   0       31.42       37.47      6.61 o 
  -8  18   0       13.15       10.76      5.37 o 
  -6  18   0       24.90       24.14      3.70 o 
  -4  18   0       28.75       36.80      4.75 o 
  -2  18   0       56.92       54.09      5.13 o 
   0  18   0      393.03      414.13     12.27 o 
   2  18   0        0.05       -0.11      2.20 o 
   4  18   0       15.69       11.28      2.88 o 
   6  18   0       21.53       24.50      3.66 o 
   8  18   0        4.82        2.51      2.72 o 
  10  18   0        0.64       -1.77      3.57 o 
  -9  19   0        0.16        0.23      4.41 o 
  -7  19   0        2.38        5.14      3.71 o 
  -5  19   0      154.96      146.35      8.83 o 
  -3  19   0       12.98       10.26      3.10 o 
  -1  19   0        2.02       -1.27      2.68 o 
   1  19   0      507.83      517.01     14.22 o 
   3  19   0        2.97        0.36      2.23 o 
   5  19   0        0.22       -0.23      3.06 o 
   7  19   0        0.05       -1.69      2.63 o 
   9  19   0        6.26        9.86      5.06 o 
  -6  20   0       36.63       42.47      9.13 o 
  -4  20   0       28.95       30.00      4.50 o 
  -2  20   0       23.42       21.86      3.98 o 
   0  20   0       64.15       66.91      5.61 o 
   2  20   0       13.78       19.29      3.59 o 
   4  20   0       46.79       53.94      6.54 o 
   6  20   0        2.62       -4.20      4.33 o 
  -3  21   0        3.17       -5.82      5.82 o 
  -1  21   0        0.05        2.82      3.39 o 
   1  21   0        1.17        2.86      5.28 o 
   3   0   1      570.84      588.75      3.58 o 
   5   0   1       66.32       78.42      1.51 o 
   7   0   1       32.87       35.83      1.22 o 
   9   0   1      125.49      133.96      3.04 o 
  11   0   1       89.71       84.69      2.86 o 
  13   0   1       13.38       12.23      1.88 o 
  15   0   1      394.31      384.44      8.96 o 
  17   0   1       13.87       15.79      3.06 o 
  19   0   1      190.87      184.17      8.60 o 
  21   0   1        1.84        3.11      4.87 o 
 -20   1   1       50.29       48.09      6.00 o 
 -18   1   1       70.55       66.17      5.15 o 
 -16   1   1       23.52       21.64      2.81 o 
 -14   1   1     1224.61     1251.45     15.27 o 
 -12   1   1      174.65      177.06      4.37 o 
 -10   1   1       59.60       67.66      2.37 o 
  -8   1   1      250.80      261.32      8.47 o 
  -6   1   1      697.72      690.71      4.83 o 
  -4   1   1     3364.91     3430.04     12.47 o 
   4   1   1     5689.81     6027.13     29.60 o 
   6   1   1      148.28      149.10      2.56 o 
   8   1   1      158.42      212.93      7.66 o 
  10   1   1      123.18      123.62      2.97 o 
  12   1   1       47.11       43.83      2.38 o 
  14   1   1       10.43        5.53      2.62 o 
  16   1   1      177.23      181.45      7.02 o 
  18   1   1       91.66       94.39      6.16 o 
  20   1   1        1.84        0.15      3.24 o 
 -21   2   1       58.46       45.72      8.57 o 
 -19   2   1      122.48      125.00      6.61 o 
 -17   2   1       26.17       17.36      4.77 o 
 -15   2   1      103.07       93.86      4.22 o 
 -13   2   1       71.25       72.33      3.34 o 
 -11   2   1       37.02       37.81      2.37 o 
  -9   2   1      321.83      308.01      3.94 o 
  -7   2   1       68.31       61.97      1.76 o 
  -5   2   1     1158.71     1216.45      7.95 o 
  -3   2   1    66596.20    66491.45    395.09 o 
   3   2   1    11235.21    11744.50     70.33 o 
   5   2   1      529.24      512.41      5.26 o 
   7   2   1      831.59      850.56      6.97 o 
   9   2   1      244.96      253.67      4.24 o 
  11   2   1       35.75       31.30      1.97 o 
  13   2   1       20.42       22.35      1.93 o 
  15   2   1      609.13      616.04     12.21 o 
  17   2   1       14.16       21.64      3.26 o 
  19   2   1        7.58        5.99      2.90 o 
  21   2   1        1.31       -4.88      6.87 o 
 -20   3   1       30.94       34.05      4.89 o 
 -18   3   1        0.52        1.84      2.41 o 
 -16   3   1       29.12       28.98      2.78 o 
 -14   3   1       62.43       56.45      3.03 o 
 -12   3   1     1308.49     1261.34     13.01 o 
 -10   3   1      418.69      424.25      6.80 o 
  -8   3   1      138.82      145.63      3.57 o 
  -6   3   1      790.35      888.47      7.57 o 
  -4   3   1     7506.33     8351.72     36.15 o 
  -2   3   1    11234.63    11926.65     60.25 o 
   0   3   1      571.40      604.42      5.87 o 
   2   3   1    66598.90    67271.03    467.23 o 
   4   3   1     1193.16     1425.85      7.23 o 
   6   3   1      173.55      197.87      3.45 o 
   8   3   1       65.13       57.65      2.01 o 
  10   3   1      255.49      260.75      4.64 o 
  12   3   1       23.43       23.16      1.89 o 
  14   3   1       19.51       18.67      2.38 o 
  16   3   1       33.80       34.86      3.69 o 
  18   3   1      115.07      114.03      7.46 o 
  20   3   1        0.54        1.86      2.56 o 
 -19   4   1       13.10       17.92      3.79 o 
 -17   4   1        7.43        7.00      2.16 o 
 -15   4   1       14.22       15.88      1.87 o 
 -13   4   1       90.94       85.08      4.41 o 
 -11   4   1     1359.48     1341.00     12.81 o 
  -9   4   1      103.82      107.49      3.34 o 
  -7   4   1      289.53      312.93      5.22 o 
  -5   4   1     1829.32     2084.57      9.94 o 
  -3   4   1     1192.84     1447.71      9.04 o 
  -1   4   1     5691.45     6013.68     36.39 o 
   1   4   1     3365.20     3449.06     18.10 o 
   3   4   1     7505.88     8362.21     26.27 o 
   5   4   1      328.28      325.32      3.88 o 
   7   4   1      167.64      180.29      3.43 o 
   9   4   1       86.18       83.01      2.55 o 
  11   4   1       36.17       37.69      2.16 o 
  13   4   1     2394.29     2423.83     17.57 o 
  15   4   1        4.30        4.61      2.26 o 
  17   4   1       39.68       41.78      5.15 o 
  19   4   1       70.39       70.68      6.43 o 
  21   4   1        7.51       -1.81      7.08 o 
 -20   5   1        1.65        1.70      4.71 o 
 -18   5   1       28.24       23.83      3.16 o 
 -16   5   1       33.26       33.50      3.68 o 
 -14   5   1        5.88        3.27      1.46 o 
 -12   5   1      909.46      916.39     10.91 o 
 -10   5   1      133.00      130.24      3.74 o 
  -8   5   1       93.86       81.27      3.83 o 
  -6   5   1    19309.39    20288.72    112.50 o 
  -4   5   1      328.66      333.54      4.19 o 
  -2   5   1      529.10      518.72      4.68 o 
   0   5   1       66.40       78.93      1.78 o 
   2   5   1     1157.96     1228.09      6.97 o 
   4   5   1     1829.29     2077.39     10.53 o 
   6   5   1      140.40      162.09      4.83 o 
   8   5   1      164.28      159.96      3.52 o 
  10   5   1       15.24        9.40      1.10 o 
  12   5   1     1433.32     1405.67     13.78 o 
  14   5   1      107.97      109.92      4.62 o 
  16   5   1        6.86        8.99      2.53 o 
  18   5   1       29.24       29.00      4.85 o 
  20   5   1       35.64       30.21      5.72 o 
 -19   6   1       11.71        8.97      3.28 o 
 -17   6   1       78.52       78.50      5.17 o 
 -15   6   1        1.38        1.98      1.76 o 
 -13   6   1      157.70      165.58      5.23 o 
 -11   6   1      221.11      215.27      5.04 o 
  -9   6   1      514.84      411.88      6.34 o 
  -7   6   1      256.90      303.71      4.66 o 
  -5   6   1      140.27      179.11      3.43 o 
  -3   6   1      173.61      196.54      3.50 o 
  -1   6   1      148.28      152.70      3.05 o 
   1   6   1      696.75      705.85      6.85 o 
   3   6   1      790.96      891.90      7.20 o 
   5   6   1    19309.22    20647.40     84.94 o 
   7   6   1      304.00      323.72      4.85 o 
   9   6   1      194.38      155.31      5.19 o 
  11   6   1      715.24      690.38      9.26 o 
  13   6   1       28.75       23.55      2.27 o 
  15   6   1       16.22       12.75      2.23 o 
  17   6   1       31.05       33.08      4.07 o 
  19   6   1       34.40       33.87      4.75 o 
 -20   7   1        0.17        5.75      6.66 o 
 -18   7   1       84.30       84.87      6.11 o 
 -16   7   1        2.98        3.89      2.10 o 
 -14   7   1       14.60       12.78      2.18 o 
 -12   7   1       21.53       24.67      2.17 o 
 -10   7   1      238.10      198.81      4.93 o 
  -8   7   1      694.72      761.39      8.69 o 
  -6   7   1      304.46      321.42      4.97 o 
  -4   7   1      167.63      174.04      3.36 o 
  -2   7   1      831.98      822.72      6.98 o 
   0   7   1       33.04       37.01      1.50 o 
   2   7   1       68.47       65.68      2.10 o 
   4   7   1      289.66      287.41      8.28 o 
   6   7   1      257.18      294.93      5.13 o 
   8   7   1        1.04        3.48      1.19 o 
  10   7   1     2473.50     2363.94     19.05 o 
  12   7   1       26.01       25.78      2.27 o 
  14   7   1       35.24       31.00      2.78 o 
  16   7   1       11.72        8.63      2.29 o 
  18   7   1        1.85        4.70      2.89 o 
  20   7   1        1.56       11.20     11.08 o 
 -19   8   1       22.90       20.52      6.40 o 
 -17   8   1       17.25       19.04      3.43 o 
 -15   8   1       48.82       49.45      4.23 o 
 -13   8   1       51.68       53.83      3.78 o 
 -11   8   1       30.72       31.00      2.48 o 
  -9   8   1      239.80      274.89      5.88 o 
  -7   8   1        1.05        3.70      1.14 o 
  -5   8   1      164.13      165.06      3.56 o 
  -3   8   1       65.03       57.62      1.75 o 
  -1   8   1      158.22      235.31      4.34 o 
   1   8   1      250.82      266.16      9.34 o 
   3   8   1      139.11      136.49      2.92 o 
   5   8   1       93.53       82.87      2.93 o 
   7   8   1      694.96      763.17      8.89 o 
   9   8   1      938.01      921.58     13.79 o 
  11   8   1       73.67       68.96      4.16 o 
  13   8   1        5.84        8.27      1.97 o 
  15   8   1       14.10        9.84      2.71 o 
  17   8   1       13.13        5.92      4.72 o 
  19   8   1       56.50       57.03      9.48 o 
 -18   9   1        6.22        7.34      2.97 o 
 -16   9   1       43.16       38.00      4.27 o 
 -14   9   1        9.13       11.04      2.54 o 
 -12   9   1      538.92      548.10     12.52 o 
 -10   9   1      153.70      159.81      4.79 o 
  -8   9   1      938.18      900.88      9.17 o 
  -6   9   1      194.38      166.41      3.83 o 
  -4   9   1       85.93       82.84      2.19 o 
  -2   9   1      244.69      255.37      4.27 o 
   0   9   1      125.70      127.32      3.94 o 
   2   9   1      321.87      308.29      5.08 o 
   4   9   1      103.49      104.46      2.53 o 
   6   9   1      515.24      420.79      6.95 o 
   8   9   1      239.79      268.56      7.87 o 
  10   9   1       32.66       29.93      2.46 o 
  12   9   1        6.20        5.69      2.02 o 
  14   9   1        5.68        5.15      2.01 o 
  16   9   1       37.94       39.52      4.29 o 
  18   9   1       18.88       15.14      4.35 o 
 -17  10   1        1.55        0.51      2.87 o 
 -15  10   1      134.47      140.24      7.27 o 
 -13  10   1      109.76      106.83      6.80 o 
 -11  10   1      310.31      292.50     10.07 o 
  -9  10   1       32.66       30.04      2.42 o 
  -7  10   1     2473.65     2377.44     17.46 o 
  -5  10   1       15.20       10.68      1.04 o 
  -3  10   1      255.85      250.49      4.98 o 
  -1  10   1      123.21      127.87      3.57 o 
   1  10   1       59.67       70.73      3.16 o 
   3  10   1      418.52      426.97      6.14 o 
   5  10   1      133.13      136.08      4.16 o 
   7  10   1      238.05      203.42      6.12 o 
   9  10   1      153.87      163.47      5.83 o 
  11  10   1       63.32       65.13      3.94 o 
  13  10   1        1.85        1.29      2.20 o 
  15  10   1       57.60       64.77      5.22 o 
  17  10   1       30.79       23.16      3.82 o 
  19  10   1        1.83        5.81      6.89 o 
 -16  11   1       20.82       20.76      4.05 o 
 -14  11   1       18.74       22.47      3.71 o 
 -12  11   1      362.82      358.63     11.76 o 
 -10  11   1       63.43       63.23      4.84 o 
  -8  11   1       73.67       67.27      3.22 o 
  -6  11   1      715.54      695.53      9.35 o 
  -4  11   1       36.06       37.66      2.55 o 
  -2  11   1       35.75       31.32      1.70 o 
   0  11   1       89.76       79.06      2.69 o 
   2  11   1       36.81       34.19      2.13 o 
   4  11   1     1359.35     1345.22     13.33 o 
   6  11   1      220.89      220.82      6.00 o 
   8  11   1       30.75       32.58      2.96 o 
  10  11   1      310.52      293.02      7.57 o 
  12  11   1       37.76       38.25      4.03 o 
  14  11   1       53.40       60.34      4.84 o 
  16  11   1       46.27       40.56      4.93 o 
  18  11   1        6.23        2.59      4.98 o 
 -17  12   1        5.59        5.09      4.86 o 
 -15  12   1      289.54      289.61     12.00 o 
 -13  12   1       77.46       92.80      6.64 o 
 -11  12   1       37.76       34.63      3.93 o 
  -9  12   1        6.20        2.76      1.76 o 
  -7  12   1       25.88       28.05      2.35 o 
  -5  12   1     1433.13     1434.46     16.87 o 
  -3  12   1       23.41       29.23      2.64 o 
  -1  12   1       47.24       46.39      2.95 o 
   1  12   1      174.55      173.37      5.66 o 
   3  12   1     1308.76     1253.20     13.55 o 
   5  12   1      909.03      905.36     12.29 o 
   7  12   1       21.63       21.22      2.36 o 
   9  12   1      538.86      534.01     11.09 o 
  11  12   1      362.96      353.96     11.93 o 
  13  12   1       24.68       25.95      3.75 o 
  15  12   1        9.64        9.97      2.67 o 
  17  12   1       20.61       18.66      5.59 o 
 -16  13   1       27.99       20.83      5.43 o 
 -14  13   1      100.16       90.54      7.11 o 
 -12  13   1       24.64       27.02      3.94 o 
 -10  13   1        1.84        5.07      2.48 o 
  -8  13   1        5.87        5.41      1.91 o 
  -6  13   1       28.81       29.14      2.49 o 
  -4  13   1     2394.56     2388.55     31.27 o 
  -2  13   1       20.28       15.65      2.21 o 
   0  13   1       13.40       12.09      2.07 o 
   2  13   1       71.16       67.79      3.79 o 
   4  13   1       90.96       83.88      4.05 o 
   6  13   1      157.77      161.97      5.60 o 
   8  13   1       51.76       47.88      3.53 o 
  10  13   1      109.79      111.87      6.33 o 
  12  13   1       77.51       80.23      6.49 o 
  14  13   1        6.94       11.68      3.20 o 
  16  13   1        2.06        1.20      2.99 o 
 -15  14   1       20.59       18.28      4.27 o 
 -13  14   1        6.95       12.40      3.80 o 
 -11  14   1       53.45       58.80      4.82 o 
  -9  14   1        5.66        2.52      2.27 o 
  -7  14   1       35.20       31.78      3.45 o 
  -5  14   1      107.98      112.37      5.11 o 
  -3  14   1       19.55       23.31      3.08 o 
  -1  14   1       10.37        6.62      2.42 o 
   1  14   1     1224.49     1217.91     15.81 o 
   3  14   1       62.30       56.53      3.82 o 
   5  14   1        5.92        5.44      1.86 o 
   7  14   1       14.63       17.35      2.33 o 
   9  14   1        9.15       13.10      2.96 o 
  11  14   1       18.73       23.55      4.13 o 
  13  14   1      100.24       87.67      6.79 o 
  15  14   1        2.85       -1.67      3.35 o 
 -14  15   1        2.85       -4.74      4.74 o 
 -12  15   1        9.62       11.17      3.39 o 
 -10  15   1       57.56       56.24      4.94 o 
  -8  15   1       14.11       19.45      3.67 o 
  -6  15   1       16.22       16.47      2.72 o 
  -4  15   1        4.33        4.43      2.42 o 
  -2  15   1      609.01      618.34     13.92 o 
   0  15   1      394.17      396.93      9.61 o 
   2  15   1      103.01       95.60      5.85 o 
   4  15   1       14.25       16.23      2.26 o 
   6  15   1        1.37        1.69      1.71 o 
   8  15   1       48.71       56.08      4.70 o 
  10  15   1      134.59      138.52      7.43 o 
  12  15   1      289.60      268.47     14.40 o 
  14  15   1       20.60       14.57      3.86 o 
 -13  16   1        2.05       -3.51      4.70 o 
 -11  16   1       46.20       42.87      5.08 o 
  -9  16   1       37.92       36.94      4.78 o 
  -7  16   1       11.75       12.95      2.45 o 
  -5  16   1        6.83        2.66      2.39 o 
  -3  16   1       33.80       32.88      3.62 o 
  -1  16   1      177.18      184.65      7.86 o 
   1  16   1       23.56       23.24      3.10 o 
   3  16   1       29.14       27.37      2.98 o 
   5  16   1       33.35       37.79      3.29 o 
   7  16   1        2.99        8.19      2.67 o 
   9  16   1       43.19       36.68      4.12 o 
  11  16   1       20.81       24.63      3.81 o 
  13  16   1       28.02       22.31      5.63 o 
 -12  17   1       20.63       27.04      5.92 o 
 -10  17   1       30.77       25.50      3.84 o 
  -8  17   1       13.16        6.34      4.94 o 
  -6  17   1       30.99       24.58      3.72 o 
  -4  17   1       39.68       37.51      4.36 o 
  -2  17   1       14.15       19.75      3.42 o 
   0  17   1       13.84       13.56      3.47 o 
   2  17   1       26.13       22.90      4.54 o 
   4  17   1        7.43        7.23      2.75 o 
   6  17   1       78.52       74.17      5.42 o 
   8  17   1       17.28       23.19      3.70 o 
  10  17   1        1.56        5.46      3.05 o 
  12  17   1        5.58       11.09      4.19 o 
 -11  18   1        6.23       10.79      7.80 o 
  -9  18   1       18.85       13.61      4.09 o 
  -7  18   1        1.84        1.04      3.86 o 
  -5  18   1       29.24       24.67      4.32 o 
  -3  18   1      114.99      115.34      6.80 o 
  -1  18   1       91.66      101.79      6.33 o 
   1  18   1       70.57       68.83      5.35 o 
   3  18   1        0.52       -0.89      2.32 o 
   5  18   1       28.21       27.45      3.72 o 
   7  18   1       84.37       85.26      6.05 o 
   9  18   1        6.22        0.35      2.78 o 
  11  18   1        4.74        2.88      3.69 o 
  -8  19   1       56.45       60.12     10.44 o 
  -6  19   1       34.41       29.58      5.07 o 
  -4  19   1       70.32       73.48      6.44 o 
  -2  19   1        7.60        5.43      3.17 o 
   0  19   1      190.84      177.38      8.45 o 
   2  19   1      122.52      137.53      7.64 o 
   4  19   1       13.13        5.79      3.59 o 
   6  19   1       11.72        8.11      3.08 o 
   8  19   1       22.90       16.62      3.44 o 
  -5  20   1       35.63       34.69      5.05 o 
  -3  20   1        0.55        0.04      2.92 o 
  -1  20   1        1.85       -0.72      3.15 o 
   1  20   1       50.33       50.19      5.02 o 
   3  20   1       30.92       31.19      7.07 o 
   5  20   1        1.65        0.11      3.93 o 
   7  20   1        0.16       -5.65      5.65 o 
  -2  21   1        1.31        0.63      3.63 o 
   0  21   1        1.85        5.19      3.62 o 
   2  21   1       58.44       61.16      7.87 o 
   4  21   1       48.34       26.21     10.56 o 
   2   0   2     2086.14     2207.32     20.29 o 
   4   0   2      184.78      202.40      2.69 o 
   6   0   2       93.31       90.86      2.04 o 
   8   0   2      351.72      338.78     12.07 o 
  10   0   2      121.96      138.04      2.78 o 
  12   0   2       83.28       76.40      3.04 o 
  14   0   2      391.94      388.95      8.62 o 
  16   0   2       52.10       60.11      3.96 o 
  18   0   2      138.32      136.43      7.15 o 
  20   0   2       24.13       18.26      4.76 o 
 -21   1   2        0.11       11.59      9.15 o 
 -19   1   2       97.57       89.98      7.81 o 
 -17   1   2       49.21       43.04      4.59 o 
 -15   1   2      211.90      206.76      6.60 o 
 -13   1   2      115.57      108.96      4.20 o 
 -11   1   2      457.82      469.61      6.64 o 
  -9   1   2       25.40       29.41      1.55 o 
  -7   1   2     1437.21     1462.49      9.18 o 
  -5   1   2      240.75      242.91      2.94 o 
  -3   1   2     1223.74     1254.04      8.24 o 
   3   1   2     1512.65     1550.39      6.45 o 
   5   1   2      178.68      186.43      3.06 o 
   7   1   2      701.55      782.46      7.26 o 
   9   1   2        4.82        4.64      0.82 o 
  11   1   2       57.95       55.72      2.26 o 
  13   1   2       38.28       35.55      2.56 o 
  15   1   2       82.12       84.28      4.43 o 
  17   1   2      148.02      150.74      6.27 o 
  19   1   2        9.88        9.53      2.89 o 
 -20   2   2       20.55       23.92      4.26 o 
 -18   2   2       11.37        8.40      3.48 o 
 -16   2   2       20.21       13.18      2.22 o 
 -14   2   2      361.03      359.41      7.80 o 
 -12   2   2       54.49       56.42      3.01 o 
 -10   2   2      221.22      216.48      3.91 o 
  -8   2   2      126.57      123.20      2.28 o 
  -6   2   2     4989.43     5483.49     21.33 o 
  -4   2   2     4914.14     5396.81     20.38 o 
  -2   2   2    11890.68    12427.42     77.93 o 
   0   2   2     2086.06     2228.47     16.63 o 
   2   2   2    11890.30    12567.53     70.87 o 
   4   2   2     2651.49     2760.98     11.34 o 
   6   2   2      216.02      226.94      3.75 o 
   8   2   2       53.65       53.64      2.16 o 
  10   2   2      263.58      283.80      4.89 o 
  12   2   2       10.35        8.32      1.30 o 
  14   2   2        5.88        2.57      1.84 o 
  16   2   2      797.31      812.49     13.65 o 
  18   2   2       35.31       36.87      3.67 o 
  20   2   2        8.00        7.62      3.31 o 
 -21   3   2        3.02        4.53      7.24 o 
 -19   3   2       12.88       18.65      4.07 o 
 -17   3   2        3.63        3.94      2.37 o 
 -15   3   2       57.40       50.98      3.25 o 
 -13   3   2      962.42      939.99     12.75 o 
 -11   3   2       27.83       20.52      1.84 o 
  -9   3   2      191.02      186.73      4.32 o 
  -7   3   2       16.54       12.05      1.11 o 
  -5   3   2     2114.46     2289.09     15.73 o 
  -3   3   2     6278.92     7029.38     40.29 o 
  -1   3   2     1512.63     1574.65      9.01 o 
   1   3   2     1224.59     1254.30      7.04 o 
   3   3   2     6279.15     6990.75     26.21 o 
   5   3   2     4995.61     5477.68     16.82 o 
   7   3   2      492.95      513.76      6.14 o 
   9   3   2       77.66       71.54      2.51 o 
  11   3   2      506.82      508.12      6.95 o 
  13   3   2      149.78      146.56      4.63 o 
  15   3   2      227.98      227.05      7.49 o 
  17   3   2      205.41      213.42      8.66 o 
  19   3   2       22.90       19.13      3.89 o 
 -20   4   2       40.92       44.27      5.25 o 
 -18   4   2       11.15        5.41      2.31 o 
 -16   4   2        2.32        2.02      1.74 o 
 -14   4   2      328.45      342.29      7.66 o 
 -12   4   2      702.86      656.67      9.48 o 
 -10   4   2       33.44       35.27      2.15 o 
  -8   4   2      197.02      195.11      4.19 o 
  -6   4   2      733.43      893.68      6.70 o 
  -4   4   2     1097.35     1249.26     13.21 o 
  -2   4   2     2651.32     2773.23     10.94 o 
   0   4   2      184.69      200.39      2.68 o 
   2   4   2     4913.44     5457.06     36.93 o 
   4   4   2     1097.08     1268.88      7.49 o 
   6   4   2     1356.21     1570.20      9.80 o 
   8   4   2      145.19      129.97      3.37 o 
  10   4   2      337.64      340.55      5.42 o 
  12   4   2      102.53       90.56      3.42 o 
  14   4   2      130.89      128.53      4.39 o 
  16   4   2        7.96        6.27      2.22 o 
  18   4   2       55.14       61.62      5.67 o 
  20   4   2       12.16        8.37      3.63 o 
 -19   5   2       16.70       16.03      4.21 o 
 -17   5   2       18.25       14.20      2.30 o 
 -15   5   2       38.37       39.35      3.04 o 
 -13   5   2       94.06       91.19      3.84 o 
 -11   5   2      654.91      658.98      9.08 o 
  -9   5   2       34.65       26.50      1.83 o 
  -7   5   2     1801.93     1949.83     13.85 o 
  -5   5   2     1621.37     1640.71     13.40 o 
  -3   5   2     4994.66     5484.00     13.30 o 
  -1   5   2      178.75      191.70      3.22 o 
   1   5   2      240.54      248.15      3.31 o 
   3   5   2     2114.54     2259.95     13.58 o 
   5   5   2     1621.02     1666.05     13.34 o 
   7   5   2       22.53       27.65      1.62 o 
   9   5   2      340.18      320.42      7.41 o 
  11   5   2       98.72       94.73      3.10 o 
  13   5   2      375.95      376.00      7.13 o 
  15   5   2       30.13       27.07      3.05 o 
  17   5   2        2.56       -1.02      3.22 o 
  19   5   2       57.82       53.30      6.18 o 
 -20   6   2        2.58        7.87      4.44 o 
 -18   6   2        9.69       11.30      3.01 o 
 -16   6   2       75.85       83.51      4.74 o 
 -14   6   2        4.24        5.87      1.84 o 
 -12   6   2       10.42        8.72      1.44 o 
 -10   6   2     1329.76     1248.50     11.49 o 
  -8   6   2      138.87      131.87      3.59 o 
  -6   6   2      769.52      925.60      8.30 o 
  -4   6   2     1355.74     1555.95     11.79 o 
  -2   6   2      216.10      226.25      2.95 o 
   0   6   2       93.30       90.33      2.40 o 
   2   6   2     4990.27     5502.60     23.72 o 
   4   6   2      733.36      892.84      6.79 o 
   6   6   2      769.21      900.35      8.31 o 
   8   6   2       28.82       32.02      1.87 o 
  10   6   2      483.64      455.07      6.73 o 
  12   6   2       80.68       80.85      3.62 o 
  14   6   2       44.69       38.05      2.72 o 
  16   6   2        0.08       -1.47      1.86 o 
  18   6   2        2.73       -3.00      3.00 o 
  20   6   2      111.65      115.86     17.69 o 
 -19   7   2        9.36        6.94      3.82 o 
 -17   7   2       19.99       28.65      3.93 o 
 -15   7   2        4.19        7.08      2.07 o 
 -13   7   2       29.63       27.97      2.55 o 
 -11   7   2       41.21       46.65      2.95 o 
  -9   7   2     3437.33     3459.04     23.38 o 
  -7   7   2       13.52       19.88      1.66 o 
  -5   7   2       22.47       24.89      1.58 o 
  -3   7   2      493.27      528.07      5.82 o 
  -1   7   2      701.82      788.60      7.33 o 
   1   7   2     1437.18     1484.71     13.17 o 
   3   7   2       16.45       12.06      1.03 o 
   5   7   2     1801.62     1939.56     11.82 o 
   7   7   2       13.57       20.12      1.75 o 
   9   7   2     1524.92     1440.91     14.26 o 
  11   7   2      354.90      350.87      7.47 o 
  13   7   2      224.36      232.41      7.23 o 
  15   7   2        5.06        4.43      1.95 o 
  17   7   2        0.47       -2.27      3.40 o 
  19   7   2       18.69       21.47      5.69 o 
 -18   8   2        8.18        4.98      2.97 o 
 -16   8   2       96.80      107.19      6.48 o 
 -14   8   2        7.19        1.67      1.92 o 
 -12   8   2        1.93        1.50      1.62 o 
 -10   8   2      649.75      659.70     11.87 o 
  -8   8   2      377.81      352.45      5.79 o 
  -6   8   2       28.76       28.69      1.70 o 
  -4   8   2      145.11      134.35      3.10 o 
  -2   8   2       53.64       60.36      2.05 o 
   0   8   2      351.62      378.43      6.94 o 
   2   8   2      126.66      115.40      4.31 o 
   4   8   2      196.92      197.40      3.93 o 
   6   8   2      138.97      131.52      5.55 o 
   8   8   2      377.87      382.54      8.16 o 
  10   8   2      123.14      120.22      4.64 o 
  12   8   2       99.17       96.41      4.70 o 
  14   8   2       40.47       37.49      3.38 o 
  16   8   2       16.19       13.73      3.17 o 
  18   8   2       45.04       36.26      6.22 o 
 -17   9   2       12.92        8.97      2.95 o 
 -15   9   2       72.59       77.73      5.46 o 
 -13   9   2       67.37       76.37      5.15 o 
 -11   9   2      301.15      286.21      8.32 o 
  -9   9   2      156.31      164.74      5.30 o 
  -7   9   2     1524.94     1460.05     11.74 o 
  -5   9   2      340.39      333.99      5.28 o 
  -3   9   2       77.66       71.28      2.39 o 
  -1   9   2        4.84        5.94      1.05 o 
   1   9   2       25.38       25.77      1.91 o 
   3   9   2      191.02      183.01      3.92 o 
   5   9   2       34.71       29.88      1.90 o 
   7   9   2     3437.40     3470.93     25.84 o 
   9   9   2      156.24      173.70      5.11 o 
  11   9   2       44.22       43.09      3.00 o 
  13   9   2       14.88       16.63      2.27 o 
  15   9   2       22.78       26.20      3.37 o 
  17   9   2       39.46       44.46      5.25 o 
  19   9   2        1.02        1.91      7.45 o 
 -18  10   2        0.31       -4.23      4.23 o 
 -16  10   2        7.53        4.54      3.28 o 
 -14  10   2       68.44       75.22      6.09 o 
 -12  10   2      195.66      177.46      8.22 o 
 -10  10   2       42.53       44.99      3.52 o 
  -8  10   2      123.29      119.75      4.55 o 
  -6  10   2      483.42      452.54      6.37 o 
  -4  10   2      337.45      343.97      5.64 o 
  -2  10   2      263.46      278.29      4.85 o 
   0  10   2      122.06      137.01      4.78 o 
   2  10   2      221.07      219.53      4.61 o 
   4  10   2       33.48       33.81      2.04 o 
   6  10   2     1329.71     1255.78     17.60 o 
   8  10   2      649.34      656.95     12.09 o 
  10  10   2       42.52       46.21      3.45 o 
  12  10   2       14.66       15.20      2.26 o 
  14  10   2       47.94       52.45      4.14 o 
  16  10   2        9.74       13.53      3.18 o 
  18  10   2        6.69       26.10      8.70 o 
 -17  11   2        2.02        0.07      2.65 o 
 -15  11   2       23.67       24.12      4.38 o 
 -13  11   2      260.05      284.08     12.18 o 
 -11  11   2       80.85       80.07      5.60 o 
  -9  11   2       44.22       41.08      3.46 o 
  -7  11   2      355.11      356.88      7.53 o 
  -5  11   2       98.77      100.77      3.57 o 
  -3  11   2      507.19      496.56      7.10 o 
  -1  11   2       58.01       56.58      2.38 o 
   1  11   2      457.90      476.81      9.08 o 
   3  11   2       27.86       20.87      2.31 o 
   5  11   2      654.90      656.62     10.90 o 
   7  11   2       41.18       50.28      3.30 o 
   9  11   2      301.33      290.55      7.43 o 
  11  11   2       80.89       87.50      5.08 o 
  13  11   2       19.27       17.26      2.98 o 
  15  11   2       40.81       40.62      3.93 o 
  17  11   2       18.17       14.79      3.69 o 
 -16  12   2        6.22        2.49      3.14 o 
 -14  12   2       22.62       20.83      3.78 o 
 -12  12   2       99.94      111.66      6.98 o 
 -10  12   2       14.68       18.02      4.31 o 
  -8  12   2       99.07      106.79      4.49 o 
  -6  12   2       80.71       83.11      3.77 o 
  -4  12   2      102.47       90.88      4.92 o 
  -2  12   2       10.31        9.39      1.72 o 
   0  12   2       83.23       83.87      3.93 o 
   2  12   2       54.40       50.76      2.79 o 
   4  12   2      702.80      667.27     14.79 o 
   6  12   2       10.44        9.39      1.85 o 
   8  12   2        1.91        3.00      1.75 o 
  10  12   2      195.53      177.64      6.23 o 
  12  12   2       99.95      114.35      7.00 o 
  14  12   2       29.11       29.56      3.98 o 
  16  12   2        3.75       -2.07      2.54 o 
 -17  13   2        0.23       12.35      7.42 o 
 -15  13   2       56.47       59.27      5.99 o 
 -13  13   2       76.27       88.50      6.70 o 
 -11  13   2       19.31       25.41      3.31 o 
  -9  13   2       14.88       12.59      2.76 o 
  -7  13   2      224.41      233.01      7.14 o 
  -5  13   2      376.12      372.79      9.77 o 
  -3  13   2      149.67      140.66      5.89 o 
  -1  13   2       38.31       34.53      3.37 o 
   1  13   2      115.63      104.98      4.96 o 
   3  13   2      962.49      949.52     16.05 o 
   5  13   2       94.01       89.96      4.50 o 
   7  13   2       29.60       32.27      2.77 o 
   9  13   2       67.37       75.45      4.55 o 
  11  13   2      259.86      287.87     10.03 o 
  13  13   2       76.30       91.38      6.56 o 
  15  13   2        1.56        0.39      2.61 o 
 -14  14   2       38.73       44.86      5.31 o 
 -12  14   2       29.12       31.66      4.48 o 
 -10  14   2       47.99       67.66      6.49 o 
  -8  14   2       40.44       32.73      4.14 o 
  -6  14   2       44.80       42.52      3.72 o 
  -4  14   2      130.92      127.50      6.06 o 
  -2  14   2        5.89        2.26      2.18 o 
   0  14   2      392.04      393.32     10.15 o 
   2  14   2      360.96      363.06      9.53 o 
   4  14   2      328.35      344.95      8.77 o 
   6  14   2        4.24        3.06      1.58 o 
   8  14   2        7.22        6.18      2.21 o 
  10  14   2       68.44       72.93      4.92 o 
  12  14   2       22.62       15.23      4.16 o 
  14  14   2       38.74       36.68      4.68 o 
 -13  15   2        1.56        3.95      3.21 o 
 -11  15   2       40.84       54.44      6.24 o 
  -9  15   2       22.79       14.99      3.48 o 
  -7  15   2        5.07        1.27      2.11 o 
  -5  15   2       30.07       27.93      3.34 o 
  -3  15   2      228.10      220.95      9.05 o 
  -1  15   2       82.06       88.07      5.35 o 
   1  15   2      211.92      201.39      6.93 o 
   3  15   2       57.47       50.72      3.93 o 
   5  15   2       38.33       37.25      3.10 o 
   7  15   2        4.17        2.31      1.83 o 
   9  15   2       72.58       80.27      5.66 o 
  11  15   2       23.70       22.18      3.62 o 
  13  15   2       56.40       43.67      5.11 o 
  15  15   2        2.39       -5.59      6.56 o 
 -12  16   2        3.76        9.80      3.29 o 
 -10  16   2        9.74       14.06      3.69 o 
  -8  16   2       16.20       16.02      3.21 o 
  -6  16   2        0.08        2.43      2.21 o 
  -4  16   2        7.99       11.65      4.42 o 
  -2  16   2      797.41      799.22     23.31 o 
   0  16   2       52.08       59.42      4.60 o 
   2  16   2       20.18       11.66      2.07 o 
   4  16   2        2.33        5.59      2.05 o 
   6  16   2       75.86       82.55      5.05 o 
   8  16   2       96.71      109.06      8.74 o 
  10  16   2        7.54        9.73      3.16 o 
  12  16   2        6.21        1.27      2.71 o 
  14  16   2       17.70       12.47      7.37 o 
 -11  17   2       18.15       18.93      4.08 o 
  -9  17   2       39.53       43.43      5.19 o 
  -7  17   2        0.47       -3.36      3.36 o 
  -5  17   2        2.57        1.18      2.15 o 
  -3  17   2      205.51      194.97     11.09 o 
  -1  17   2      147.95      144.59      7.22 o 
   1  17   2       49.18       51.66      5.41 o 
   3  17   2        3.64       -0.33      1.86 o 
   5  17   2       18.26       18.89      3.56 o 
   7  17   2       19.96       30.71      3.95 o 
   9  17   2       12.93        8.85      3.07 o 
  11  17   2        2.01        2.53      2.74 o 
 -10  18   2        6.69        7.46     15.96 o 
  -8  18   2       45.05       35.78      5.38 o 
  -6  18   2        2.74        3.33      2.96 o 
  -4  18   2       55.12       60.82      5.65 o 
  -2  18   2       35.32       38.86      4.18 o 
   0  18   2      138.40      135.06      7.76 o 
   2  18   2       11.38       12.05      2.74 o 
   4  18   2       11.13        5.03      3.53 o 
   6  18   2        9.69       12.08      3.06 o 
   8  18   2        8.19        6.66      2.85 o 
  10  18   2        0.31        0.74      2.93 o 
  -7  19   2       18.66       11.38      5.17 o 
  -5  19   2       57.86       52.25      5.59 o 
  -3  19   2       22.89       19.58      4.16 o 
  -1  19   2        9.90       11.76      3.26 o 
   1  19   2       97.51       88.03      6.22 o 
   3  19   2       12.87        9.37      3.16 o 
   5  19   2       16.67       12.62      3.32 o 
   7  19   2        9.36        4.84      3.32 o 
   9  19   2        7.75        3.27      2.97 o 
  -6  20   2      111.72      117.49     19.45 o 
  -4  20   2       12.15       13.82      4.55 o 
  -2  20   2        7.99        4.15      3.17 o 
   0  20   2       24.16       18.23      3.41 o 
   2  20   2       20.52       20.27      4.89 o 
   4  20   2       40.95       43.48      5.20 o 
   6  20   2        2.58       -5.67      5.67 o 
  -1  21   2        0.98       -0.14      4.01 o 
   1  21   2        0.11       -1.44      3.43 o 
   3  21   2        3.02        3.18      6.58 o 
   1   0   3     5255.04     5492.63     37.12 o 
   3   0   3     3667.65     3727.16     22.83 o 
   5   0   3        8.73        7.87      0.57 o 
   7   0   3      235.34      261.18      4.15 o 
   9   0   3     1794.32     1969.95     12.82 o 
  11   0   3       27.97       24.13      1.59 o 
  13   0   3        9.80        7.71      1.40 o 
  15   0   3      274.02      256.27      7.37 o 
  17   0   3       72.51       70.55      4.74 o 
  19   0   3        5.97        6.85      3.66 o 
 -20   1   3        8.39       16.03      4.23 o 
 -18   1   3       10.68        3.29      2.77 o 
 -16   1   3        2.23        1.97      1.84 o 
 -14   1   3       37.93       35.27      2.63 o 
 -12   1   3      111.48      120.99      4.17 o 
 -10   1   3     1413.82     1536.17     10.57 o 
  -8   1   3      575.27      583.72      6.62 o 
  -6   1   3     1035.68     1182.65      7.23 o 
  -4   1   3     1158.98     1281.79      7.55 o 
  -2   1   3      194.13      200.12      2.10 o 
   0   1   3     5254.41     5439.20     26.98 o 
   2   1   3        7.29       15.65      1.37 o 
   4   1   3      801.41      854.38      6.74 o 
   6   1   3      184.92      195.72      3.46 o 
   8   1   3    12335.93    13334.21     69.74 o 
  10   1   3      338.30      361.25      5.57 o 
  12   1   3       13.73       12.89      1.51 o 
  14   1   3       11.37       10.75      2.59 o 
  16   1   3      188.40      195.97      6.79 o 
  18   1   3       88.06       90.39      5.52 o 
  20   1   3        2.03        8.08      4.36 o 
 -21   2   3       18.75       24.07      7.90 o 
 -19   2   3        9.05        8.64      4.59 o 
 -17   2   3        5.33        0.91      3.48 o 
 -15   2   3       59.62       55.34      3.30 o 
 -13   2   3       89.13       91.48      3.90 o 
 -11   2   3     1003.44     1032.21     11.35 o 
  -9   2   3       19.78       17.26      0.76 o 
  -7   2   3     1566.70     1775.35      8.56 o 
  -5   2   3     3785.93     4320.01     20.73 o 
  -3   2   3     1182.84     1130.56      7.37 o 
  -1   2   3        7.21       15.07      0.83 o 
   1   2   3      194.40      201.37      2.55 o 
   3   2   3      305.49      353.57      4.29 o 
   5   2   3     1207.72     1296.01      8.93 o 
   7   2   3      399.42      470.53      6.31 o 
   9   2   3      567.37      648.36      7.79 o 
  11   2   3       18.50       21.61      1.62 o 
  13   2   3       33.88       34.15      2.38 o 
  15   2   3       16.33       11.09      2.10 o 
  17   2   3       11.88       12.52      2.31 o 
  19   2   3        6.04       11.49      3.20 o 
 -20   3   3       27.64       37.26      5.01 o 
 -18   3   3        5.34        4.95      4.16 o 
 -16   3   3        5.92        5.87      1.72 o 
 -14   3   3      100.45      105.76      4.38 o 
 -12   3   3      487.02      451.02      7.99 o 
 -10   3   3       18.97       20.49      1.44 o 
  -8   3   3       19.81       16.52      1.36 o 
  -6   3   3     1767.82     2080.20     13.33 o 
  -4   3   3      319.90      394.12      3.93 o 
  -2   3   3      305.67      358.69      3.38 o 
   0   3   3     3667.52     3653.74     22.50 o 
   2   3   3     1183.53     1149.10      5.22 o 
   4   3   3     1481.11     1610.50     11.34 o 
   6   3   3     1504.27     1719.80     11.17 o 
   8   3   3       86.43       92.96      2.81 o 
  10   3   3      355.98      387.23      6.42 o 
  12   3   3      125.76      125.11      4.11 o 
  14   3   3      118.96      119.39      4.78 o 
  16   3   3       15.87       19.12      2.61 o 
  18   3   3      112.18      111.28      6.16 o 
  20   3   3        2.35       -0.68      3.28 o 
 -19   4   3       10.51       12.46      2.78 o 
 -17   4   3        3.26        5.73      2.39 o 
 -15   4   3       98.85       96.07      4.39 o 
 -13   4   3      217.95      202.44      5.69 o 
 -11   4   3      119.33      105.06      4.13 o 
  -9   4   3      134.06      141.78      4.32 o 
  -7   4   3      557.65      607.40      5.36 o 
  -5   4   3      328.23      425.41      4.47 o 
  -3   4   3     1481.62     1626.09      7.38 o 
  -1   4   3      801.11      866.71      5.83 o 
   1   4   3     1159.10     1295.66      6.45 o 
   3   4   3      320.18      386.24      3.79 o 
   5   4   3     4254.92     5002.72     18.20 o 
   7   4   3       68.51       64.29      2.43 o 
   9   4   3        2.60        2.90      1.08 o 
  11   4   3     1006.95     1016.13      9.94 o 
  13   4   3       18.05       18.43      1.84 o 
  15   4   3       19.17       14.70      2.19 o 
  17   4   3       11.15        6.69      2.30 o 
  19   4   3       18.49       16.41      3.51 o 
 -20   5   3        2.04       -2.57      3.82 o 
 -18   5   3       39.05       42.05      4.14 o 
 -16   5   3       17.13       16.49      3.01 o 
 -14   5   3      204.58      185.35      5.75 o 
 -12   5   3       57.15       51.03      3.11 o 
 -10   5   3      524.15      513.12      8.63 o 
  -8   5   3       66.38       69.32      2.55 o 
  -6   5   3      301.21      264.16      3.83 o 
  -4   5   3     4254.70     5013.99     18.50 o 
  -2   5   3     1207.61     1303.90      8.69 o 
   0   5   3        8.74        8.24      0.67 o 
   2   5   3     3786.09     4317.85     22.98 o 
   4   5   3      328.11      407.24      4.23 o 
   6   5   3       35.03       47.41      1.97 o 
   8   5   3       10.26       15.60      1.45 o 
  10   5   3       12.49       11.81      1.43 o 
  12   5   3      429.15      388.38      7.06 o 
  14   5   3        8.39        6.23      1.59 o 
  16   5   3       10.19        8.34      2.22 o 
  18   5   3        3.41        2.48      2.99 o 
  20   5   3        2.15        0.25      4.01 o 
 -19   6   3       11.75        6.23      3.06 o 
 -17   6   3      217.33      201.33      8.08 o 
 -15   6   3       11.14       18.35      2.65 o 
 -13   6   3        1.76        1.63      1.49 o 
 -11   6   3      230.16      199.80      5.75 o 
  -9   6   3      155.70      154.58      4.14 o 
  -7   6   3      138.88      160.48      3.49 o 
  -5   6   3       35.11       51.71      1.66 o 
  -3   6   3     1504.07     1734.11      7.92 o 
  -1   6   3      184.90      193.74      2.70 o 
   1   6   3     1035.53     1209.00      8.06 o 
   3   6   3     1767.69     2067.60     11.69 o 
   5   6   3      301.38      251.35      7.08 o 
   7   6   3      118.59      116.77      3.03 o 
   9   6   3       35.72       33.66      2.05 o 
  11   6   3      234.79      210.64      4.97 o 
  13   6   3      164.40      145.22      5.32 o 
  15   6   3       54.60       59.71      4.20 o 
  17   6   3       11.24       10.85      3.43 o 
  19   6   3        7.05       12.54      7.95 o 
 -18   7   3       90.59       87.74      6.74 o 
 -16   7   3       46.21       48.31      4.14 o 
 -14   7   3        5.23        3.52      1.83 o 
 -12   7   3       45.80       47.66      3.07 o 
 -10   7   3       85.98       78.76      3.67 o 
  -8   7   3      199.86      186.03      3.93 o 
  -6   7   3      118.28      114.65      2.81 o 
  -4   7   3       68.64       65.25      2.00 o 
  -2   7   3      399.40      466.90      4.81 o 
   0   7   3      235.66      267.05      4.03 o 
   2   7   3     1566.84     1784.94     11.19 o 
   4   7   3      557.33      588.23     15.66 o 
   6   7   3      138.95      165.25      4.20 o 
   8   7   3      152.44      146.41      3.47 o 
  10   7   3       23.63       25.28      2.36 o 
  12   7   3       44.11       47.93      4.31 o 
  14   7   3      106.63      102.24      4.81 o 
  16   7   3        3.35        0.47      2.19 o 
  18   7   3       63.88       72.22      8.26 o 
  20   7   3        4.29       16.83      9.11 o 
 -19   8   3       24.02       14.75      5.27 o 
 -17   8   3       45.51       41.34      4.91 o 
 -15   8   3       53.09       58.84      4.77 o 
 -13   8   3       20.43       24.83      2.83 o 
 -11   8   3        0.42        0.66      1.54 o 
  -9   8   3      140.47      129.59      4.78 o 
  -7   8   3      152.57      149.87      3.70 o 
  -5   8   3       10.27       16.34      1.22 o 
  -3   8   3       86.42       93.88      2.30 o 
  -1   8   3    12336.00    13303.25     63.02 o 
   1   8   3      575.23      580.03      7.16 o 
   3   8   3       19.77       17.24      1.11 o 
   5   8   3       66.56       70.65      2.89 o 
   7   8   3      199.78      192.83      4.88 o 
   9   8   3      725.88      670.90      9.60 o 
  11   8   3       49.85       46.60      2.87 o 
  13   8   3       32.26       30.74      2.60 o 
  15   8   3       16.07       17.54      2.65 o 
  17   8   3       73.39       84.65      7.59 o 
  19   8   3       25.24       17.99      7.14 o 
 -18   9   3       14.23       13.35      3.83 o 
 -16   9   3       57.29       72.00      6.15 o 
 -14   9   3       11.75       10.92      3.16 o 
 -12   9   3        2.04        6.26      2.36 o 
 -10   9   3       94.13       91.90      4.36 o 
  -8   9   3      725.80      663.97      9.28 o 
  -6   9   3       35.63       35.53      1.81 o 
  -4   9   3        2.60        3.33      0.80 o 
  -2   9   3      566.84      643.56      7.03 o 
   0   9   3     1794.34     1979.09     15.69 o 
   2   9   3       19.81       18.07      1.39 o 
   4   9   3      134.22      138.10      3.25 o 
   6   9   3      155.69      160.32      4.62 o 
   8   9   3      140.47      135.65      4.48 o 
  10   9   3        8.95       12.01      1.81 o 
  12   9   3        6.12        9.12      1.81 o 
  14   9   3       14.57       12.91      2.15 o 
  16   9   3      104.65      104.38      6.37 o 
  18   9   3        3.78       -0.62      4.43 o 
 -17  10   3        2.53        3.42      2.86 o 
 -15  10   3       66.33       87.89      6.67 o 
 -13  10   3        6.43       14.85      3.37 o 
 -11  10   3       39.86       44.57      3.83 o 
  -9  10   3        8.94        8.85      2.00 o 
  -7  10   3       23.57       24.63      1.98 o 
  -5  10   3       12.48       14.26      1.36 o 
  -3  10   3      356.16      386.85      5.87 o 
  -1  10   3      338.28      353.05      7.81 o 
   1  10   3     1413.89     1486.30     20.35 o 
   3  10   3       18.91       19.09      1.48 o 
   5  10   3      524.07      516.18      8.30 o 
   7  10   3       86.02       77.27      3.94 o 
   9  10   3       94.14      101.99      4.37 o 
  11  10   3        0.62        2.22      1.54 o 
  13  10   3        1.49        5.00      1.90 o 
  15  10   3      350.15      377.74     10.72 o 
  17  10   3       18.98       17.20      5.87 o 
 -16  11   3        3.16        1.66      3.33 o 
 -14  11   3       10.89       16.52      3.78 o 
 -12  11   3        9.11        7.94      3.54 o 
 -10  11   3        0.63       -2.04      2.04 o 
  -8  11   3       49.84       41.22      2.74 o 
  -6  11   3      234.63      215.67      5.83 o 
  -4  11   3     1006.96     1032.06     10.11 o 
  -2  11   3       18.47       18.23      1.42 o 
   0  11   3       27.93       27.54      2.20 o 
   2  11   3     1003.78     1046.90     10.56 o 
   4  11   3      119.41      106.49      4.35 o 
   6  11   3      230.27      195.76      6.01 o 
   8  11   3        0.42       -0.79      1.57 o 
  10  11   3       39.91       41.36      3.24 o 
  12  11   3       10.16        7.57      2.34 o 
  14  11   3       32.14       41.23      3.89 o 
  16  11   3       28.38       34.16      6.42 o 
 -17  12   3        4.36       -5.64      6.03 o 
 -15  12   3       18.19       21.47      3.94 o 
 -13  12   3       85.76       90.33      8.04 o 
 -11  12   3       10.14       15.78      3.20 o 
  -9  12   3        6.11        7.35      2.18 o 
  -7  12   3       44.15       47.49      3.53 o 
  -5  12   3      429.01      410.88      8.31 o 
  -3  12   3      125.73      127.95      5.07 o 
  -1  12   3       13.70       11.46      1.78 o 
   1  12   3      111.37      124.95      4.59 o 
   3  12   3      487.01      455.90      9.10 o 
   5  12   3       57.17       51.53      3.24 o 
   7  12   3       45.70       48.21      3.68 o 
   9  12   3        2.04        4.70      1.83 o 
  11  12   3        9.09       12.05      2.06 o 
  13  12   3       66.96       87.52      6.64 o 
  15  12   3        7.42       13.54      3.36 o 
  17  12   3        1.93        2.94      8.27 o 
 -16  13   3        8.14        7.74      9.22 o 
 -14  13   3        5.85        6.81      2.79 o 
 -12  13   3       66.91       88.32      6.01 o 
 -10  13   3        1.49       -0.11      2.31 o 
  -8  13   3       32.19       35.42      3.18 o 
  -6  13   3      164.43      144.22      5.80 o 
  -4  13   3       18.05       20.33      2.74 o 
  -2  13   3       33.93       31.79      2.77 o 
   0  13   3        9.87        8.18      1.64 o 
   2  13   3       89.13       90.21      4.72 o 
   4  13   3      218.02      207.85      9.09 o 
   6  13   3        1.76        1.61      1.80 o 
   8  13   3       20.50       26.32      2.88 o 
  10  13   3        6.44        7.48      2.05 o 
  12  13   3       85.78       88.25      6.47 o 
  14  13   3        1.31       -0.51      2.53 o 
  16  13   3        0.46        1.91     15.14 o 
 -15  14   3        3.32       13.22      8.01 o 
 -13  14   3        1.32        3.77      2.99 o 
 -11  14   3       32.16       43.03      4.97 o 
  -9  14   3       14.51       13.25      4.61 o 
  -7  14   3      106.56       96.93      5.56 o 
  -5  14   3        8.39        5.16      1.86 o 
  -3  14   3      118.96      119.77      5.76 o 
  -1  14   3       11.36       14.33      1.95 o 
   1  14   3       37.95       38.16      3.35 o 
   3  14   3      100.41      108.14      5.38 o 
   5  14   3      204.69      183.01      6.57 o 
   7  14   3        5.24       -0.41      2.08 o 
   9  14   3       11.73       10.92      2.11 o 
  11  14   3       10.86       16.45      3.24 o 
  13  14   3        5.85        4.45      3.40 o 
  15  14   3        8.55        8.53      5.32 o 
 -14  15   3        8.54        8.31      5.46 o 
 -12  15   3        7.41       12.28      3.36 o 
 -10  15   3      350.15      386.64     13.73 o 
  -8  15   3       16.02       13.65      3.37 o 
  -6  15   3       54.61       65.73      4.73 o 
  -4  15   3       19.16       23.52      3.33 o 
  -2  15   3       16.35       14.20      3.03 o 
   0  15   3      274.03      248.65      8.60 o 
   2  15   3       59.67       58.24      4.16 o 
   4  15   3       98.87       82.23      5.05 o 
   6  15   3       11.15       12.41      2.40 o 
   8  15   3       53.04       57.92      4.28 o 
  10  15   3       66.40       82.88      5.42 o 
  12  15   3       18.19       19.94      3.68 o 
  14  15   3        3.33       -4.07      5.72 o 
 -13  16   3        0.47        5.65      9.03 o 
 -11  16   3       28.31       29.78      4.59 o 
  -9  16   3      104.65      110.03      7.65 o 
  -7  16   3        3.33        2.65      2.74 o 
  -5  16   3       10.22        6.52      3.46 o 
  -3  16   3       15.83       18.78      3.43 o 
  -1  16   3      188.42      197.02      8.09 o 
   1  16   3        2.23        1.33      2.48 o 
   3  16   3        5.94        3.12      2.26 o 
   5  16   3       17.10       12.75      2.45 o 
   7  16   3       46.23       42.79      3.91 o 
   9  16   3       57.30       64.76      4.93 o 
  11  16   3        3.14        3.75      2.61 o 
  13  16   3        8.15        2.61      4.39 o 
 -12  17   3        1.94       -6.65      6.65 o 
 -10  17   3       18.96       17.20      4.15 o 
  -8  17   3       73.42       86.89      6.87 o 
  -6  17   3       11.20       11.56      3.05 o 
  -4  17   3       11.12       10.11      2.80 o 
  -2  17   3       11.87       19.46      3.59 o 
   0  17   3       72.56       74.23      5.24 o 
   2  17   3        5.32        4.03      2.20 o 
   4  17   3        3.27        2.18      2.09 o 
   6  17   3      217.31      203.78      8.03 o 
   8  17   3       45.54       47.44      4.32 o 
  10  17   3        2.52        4.24      2.47 o 
  12  17   3        4.38        3.89      4.86 o 
 -11  18   3        1.85       -4.12      5.47 o 
  -9  18   3        3.77        4.53      3.71 o 
  -7  18   3       63.92       63.70      6.83 o 
  -5  18   3        3.42        3.01      2.63 o 
  -3  18   3      112.22      117.69      6.81 o 
  -1  18   3       88.06       90.18      6.02 o 
   1  18   3       10.68        8.48      2.50 o 
   3  18   3        5.34        6.49      2.69 o 
   5  18   3       39.00       37.67      4.54 o 
   7  18   3       90.67       92.82      6.38 o 
   9  18   3       14.23       18.65      3.26 o 
  11  18   3        2.12        4.27      5.62 o 
  -6  19   3        7.04        8.78      3.89 o 
  -4  19   3       18.48       21.04      4.07 o 
  -2  19   3        6.03        7.56      2.92 o 
   0  19   3        5.95        5.07      2.60 o 
   2  19   3        9.05        9.26      3.09 o 
   4  19   3       10.52        6.38      3.15 o 
   6  19   3       11.75        8.24      3.74 o 
   8  19   3       24.00       24.01      5.86 o 
  -5  20   3        2.16        8.94      5.29 o 
  -3  20   3        2.35        0.12      2.83 o 
  -1  20   3        2.03       -1.36      2.72 o 
   1  20   3        8.39        5.09      3.06 o 
   3  20   3       27.64       32.07      4.67 o 
   5  20   3        2.05        2.82      5.17 o 
   7  20   3        0.50       -5.42      5.42 o 
  -2  21   3        4.42       14.16      9.20 o 
   0  21   3        1.25       -0.46      4.37 o 
   2  21   3       18.72       28.80      7.18 o 
   0   0   4    35080.16    34132.66    110.30 o 
   2   0   4     1786.90     1878.48     13.96 o 
   4   0   4       54.11       61.02      1.45 o 
   6   0   4      203.58      202.35      3.10 o 
   8   0   4      264.26      272.29      6.00 o 
  10   0   4      189.78      169.57      4.61 o 
  12   0   4       19.10       24.33      1.83 o 
  14   0   4       29.99       31.55      2.76 o 
  16   0   4       82.15       77.61      4.86 o 
  18   0   4       24.32       19.81      3.99 o 
  20   0   4        2.75        3.84      4.59 o 
 -21   1   4        5.00       -0.39      4.89 o 
 -19   1   4       28.83       36.71      4.94 o 
 -17   1   4        0.33       -1.50      2.19 o 
 -15   1   4       90.79       78.76      3.96 o 
 -13   1   4       16.35       14.82      1.80 o 
 -11   1   4      612.09      660.92      8.36 o 
  -9   1   4       95.62       95.83      4.14 o 
  -7   1   4       73.25       95.24      2.28 o 
  -5   1   4       41.90       40.32      1.35 o 
  -3   1   4      209.18      214.70      2.54 o 
  -1   1   4     1280.05     1300.14     10.10 o 
   1   1   4     1279.76     1333.59      9.22 o 
   3   1   4      556.12      586.21      4.41 o 
   5   1   4      439.89      441.72      4.62 o 
   7   1   4      324.74      363.00      5.16 o 
   9   1   4       91.61      103.22      3.20 o 
  11   1   4       19.31       17.86      1.37 o 
  13   1   4        7.79        6.85      1.49 o 
  15   1   4       57.87       60.10      3.84 o 
  17   1   4       89.52       94.76      5.43 o 
  19   1   4        0.33        1.38      3.89 o 
 -20   2   4       19.59       26.27      4.28 o 
 -18   2   4        5.01        4.86      2.91 o 
 -16   2   4       10.47       10.14      2.17 o 
 -14   2   4      159.51      155.86      5.18 o 
 -12   2   4      306.55      325.35      6.77 o 
 -10   2   4      382.72      384.24      6.16 o 
  -8   2   4      236.53      238.94      5.08 o 
  -6   2   4     5566.09     6245.82     22.28 o 
  -4   2   4      901.04      959.48      5.82 o 
  -2   2   4     3360.26     3498.51     13.75 o 
   0   2   4     1786.34     1845.89      9.18 o 
   2   2   4     3358.97     3556.09     23.80 o 
   4   2   4      149.62      150.75      2.98 o 
   6   2   4        4.96        9.81      1.28 o 
   8   2   4       43.92       42.41      2.21 o 
  10   2   4       70.58       79.19      3.26 o 
  12   2   4      137.40      137.26      3.96 o 
  14   2   4        4.94        3.09      1.54 o 
  16   2   4       57.75       56.19      4.18 o 
  18   2   4       36.01       30.56      3.84 o 
  20   2   4        1.33        1.55      2.99 o 
 -19   3   4        2.72        1.79      3.24 o 
 -17   3   4        0.72       -0.45      2.48 o 
 -15   3   4       35.27       30.53      3.02 o 
 -13   3   4      283.53      243.57      6.22 o 
 -11   3   4      378.88      368.98      6.89 o 
  -9   3   4      247.52      261.00      4.57 o 
  -7   3   4      125.82      113.77      2.42 o 
  -5   3   4     1559.23     1746.67      7.94 o 
  -3   3   4     3148.16     3267.66     13.67 o 
  -1   3   4      556.24      578.10      7.25 o 
   1   3   4      209.44      213.68      2.46 o 
   3   3   4     3149.32     3285.86     18.64 o 
   5   3   4     5190.50     5832.75     21.59 o 
   7   3   4      268.91      282.03      5.61 o 
   9   3   4      173.97      176.00      4.13 o 
  11   3   4      222.32      233.81      5.15 o 
  13   3   4       54.97       50.53      2.74 o 
  15   3   4       98.60       85.70      4.17 o 
  17   3   4       29.90       25.01      3.13 o 
  19   3   4       21.79       16.12      3.15 o 
 -20   4   4        4.23       -1.95      3.92 o 
 -18   4   4        3.55        5.81      2.54 o 
 -16   4   4       17.06       15.94      2.71 o 
 -14   4   4      287.94      288.44      7.78 o 
 -12   4   4       44.47       37.67      2.50 o 
 -10   4   4       58.76       47.93      2.23 o 
  -8   4   4       41.37       40.66      2.09 o 
  -6   4   4      821.39      876.94      7.31 o 
  -4   4   4     2175.80     2437.43     10.72 o 
  -2   4   4      149.62      150.89      2.30 o 
   0   4   4       54.11       58.73      1.76 o 
   2   4   4      901.12      983.79      5.05 o 
   4   4   4     2174.76     2422.26     14.36 o 
   6   4   4      298.69      301.25      5.01 o 
   8   4   4       30.38       28.78      1.93 o 
  10   4   4      568.63      622.61      8.52 o 
  12   4   4      397.99      394.74      7.11 o 
  14   4   4      137.23      131.65      4.87 o 
  16   4   4        5.58        1.95      2.44 o 
  18   4   4       31.22       33.65      4.08 o 
  20   4   4        5.91       16.94      8.27 o 
 -19   5   4        3.51       -0.14      3.38 o 
 -17   5   4       10.62        5.04      2.48 o 
 -15   5   4       24.23       23.24      2.92 o 
 -13   5   4        3.41        4.46      1.68 o 
 -11   5   4      298.60      264.27      5.96 o 
  -9   5   4       24.34       26.53      1.85 o 
  -7   5   4      133.15      147.16      3.85 o 
  -5   5   4     1119.08     1213.14      8.49 o 
  -3   5   4     5191.67     5824.44     21.74 o 
  -1   5   4      439.25      443.39      4.58 o 
   1   5   4       41.79       38.60      1.49 o 
   3   5   4     1558.96     1746.40      9.71 o 
   5   5   4     1119.34     1191.70      8.89 o 
   7   5   4      164.78      158.98      3.89 o 
   9   5   4       67.43       69.61      3.08 o 
  11   5   4      180.96      187.41      5.00 o 
  13   5   4      117.40      115.75      4.76 o 
  15   5   4       40.71       38.36      3.37 o 
  17   5   4        3.73        3.53      2.47 o 
  19   5   4        0.34        5.51      3.51 o 
 -20   6   4        3.47        0.19      5.82 o 
 -18   6   4        6.19        5.85      2.84 o 
 -16   6   4       69.23       72.15      4.83 o 
 -14   6   4       41.14       33.39      2.90 o 
 -12   6   4      111.31       98.64      4.38 o 
 -10   6   4      140.11      117.16      4.61 o 
  -8   6   4       34.14       33.47      2.08 o 
  -6   6   4      966.33     1027.22     11.27 o 
  -4   6   4      298.88      300.68      4.18 o 
  -2   6   4        4.91        8.98      0.94 o 
   0   6   4      203.77      203.07      3.49 o 
   2   6   4     5564.25     6264.65     20.65 o 
   4   6   4      821.57      878.58      8.53 o 
   6   6   4      966.45     1001.91      8.58 o 
   8   6   4       31.42       24.57      1.67 o 
  10   6   4       40.88       34.77      2.29 o 
  12   6   4      254.39      218.10      6.35 o 
  14   6   4       53.70       55.24      3.57 o 
  16   6   4       15.81       12.62      2.52 o 
  18   6   4       10.92       16.23      4.53 o 
 -19   7   4        0.23       -4.99      5.49 o 
 -17   7   4       22.93       23.96      3.52 o 
 -15   7   4       36.12       39.51      4.06 o 
 -13   7   4        6.17        3.55      1.57 o 
 -11   7   4      108.95       87.92      4.27 o 
  -9   7   4      717.01      701.25     11.80 o 
  -7   7   4      161.30      170.17      4.95 o 
  -5   7   4      165.04      159.72      3.08 o 
  -3   7   4      268.26      266.38      2.97 o 
  -1   7   4      325.17      364.16      4.07 o 
   1   7   4       73.13      100.35      2.73 o 
   3   7   4      125.84      113.25      3.35 o 
   5   7   4      133.20      147.25      3.50 o 
   7   7   4      161.30      164.19      3.51 o 
   9   7   4      209.86      194.12      5.14 o 
  11   7   4      123.27      108.37      4.39 o 
  13   7   4      245.70      251.99      7.22 o 
  15   7   4       16.11       11.12      2.17 o 
  17   7   4       24.87       18.58      4.99 o 
  19   7   4       16.79       21.03      8.41 o 
 -18   8   4        7.08        2.60      2.85 o 
 -16   8   4       38.95       39.13      4.79 o 
 -14   8   4        0.41        1.37      2.23 o 
 -12   8   4       10.16        9.95      2.01 o 
 -10   8   4      176.62      151.83      5.55 o 
  -8   8   4      468.80      437.75      7.44 o 
  -6   8   4       31.40       28.65      2.17 o 
  -4   8   4       30.17       31.41      1.52 o 
  -2   8   4       43.86       41.03      1.58 o 
   0   8   4      264.18      286.73      4.60 o 
   2   8   4      237.23      247.03      4.54 o 
   4   8   4       41.28       41.33      2.22 o 
   6   8   4       34.11       34.19      1.94 o 
   8   8   4      468.60      441.05      7.65 o 
  10   8   4       95.85       70.53      3.52 o 
  12   8   4       18.16       15.20      2.19 o 
  14   8   4        8.32        7.79      1.80 o 
  16   8   4        4.23        6.97      2.86 o 
  18   8   4       35.44       47.01      7.26 o 
 -17   9   4       15.39       14.68      3.70 o 
 -15   9   4       91.64      113.49      7.80 o 
 -13   9   4        1.72        3.27      2.22 o 
 -11   9   4       49.32       47.97      3.54 o 
  -9   9   4      254.96      217.99      6.49 o 
  -7   9   4      209.82      211.68      5.60 o 
  -5   9   4       67.42       69.46      2.32 o 
  -3   9   4      174.17      176.30      5.33 o 
  -1   9   4       91.64       94.79      2.46 o 
   1   9   4       95.40       95.85      3.05 o 
   3   9   4      247.43      247.18      7.46 o 
   5   9   4       24.29       25.14      1.84 o 
   7   9   4      717.12      690.08      9.60 o 
   9   9   4      255.02      227.96      5.96 o 
  11   9   4       36.04       35.02      2.81 o 
  13   9   4        7.41       11.32      1.95 o 
  15   9   4       18.42       22.35      2.73 o 
  17   9   4       26.49       35.53      6.27 o 
  19   9   4        0.36       -8.28      8.28 o 
 -18  10   4        2.12        4.26      4.67 o 
 -16  10   4        1.14        0.13      3.13 o 
 -14  10   4       34.87       34.41      4.71 o 
 -12  10   4       49.12       52.13      5.29 o 
 -10  10   4       27.93       29.92      3.15 o 
  -8  10   4       95.82       71.32      3.70 o 
  -6  10   4       40.89       38.22      2.31 o 
  -4  10   4      568.28      623.50      7.95 o 
  -2  10   4       70.61       88.83      2.95 o 
   0  10   4      189.73      185.25      5.05 o 
   2  10   4      383.01      387.85      6.48 o 
   4  10   4       58.77       50.55      2.68 o 
   6  10   4      140.06      119.26      3.96 o 
   8  10   4      176.70      147.56      5.11 o 
  10  10   4       27.90       28.33      2.58 o 
  12  10   4        2.35       -0.06      1.97 o 
  14  10   4       35.52       37.54      3.96 o 
  16  10   4        5.85        1.91      2.70 o 
  18  10   4        2.77        4.33      4.70 o 
 -17  11   4        0.66        0.98      4.56 o 
 -15  11   4        2.75       -1.96      2.71 o 
 -13  11   4       68.64       82.05      6.98 o 
 -11  11   4       40.21       44.65      3.96 o 
  -9  11   4       36.02       35.37      2.99 o 
  -7  11   4      123.23      106.83      4.30 o 
  -5  11   4      181.00      195.21      4.74 o 
  -3  11   4      222.21      237.66      4.91 o 
  -1  11   4       19.44       18.76      1.91 o 
   1  11   4      612.46      659.56     10.48 o 
   3  11   4      378.76      369.74      7.15 o 
   5  11   4      298.43      267.22      6.29 o 
   7  11   4      108.90       88.96      4.06 o 
   9  11   4       49.33       46.27      3.20 o 
  11  11   4       40.26       39.49      3.13 o 
  13  11   4        0.65       -0.30      1.81 o 
  15  11   4        9.03       14.68      3.02 o 
  17  11   4       10.71        9.08      4.78 o 
 -16  12   4        4.97        6.35      3.10 o 
 -14  12   4       39.40       47.76      5.01 o 
 -12  12   4       58.44       72.89      5.83 o 
 -10  12   4        2.33       -0.23      1.74 o 
  -8  12   4       18.09       18.12      2.55 o 
  -6  12   4      254.43      227.26      6.26 o 
  -4  12   4      398.21      412.08      8.60 o 
  -2  12   4      137.28      139.71      5.19 o 
   0  12   4       19.09       20.65      2.17 o 
   2  12   4      306.45      326.93      8.14 o 
   4  12   4       44.46       39.56      2.91 o 
   6  12   4      111.34       94.00      4.98 o 
   8  12   4       10.20        8.65      2.14 o 
  10  12   4       49.12       46.39      3.76 o 
  12  12   4       58.38       69.46      5.04 o 
  14  12   4        6.15        6.14      2.87 o 
  16  12   4       10.85        5.05      4.23 o 
 -15  13   4        3.18       -2.77      2.91 o 
 -13  13   4       21.73       28.19      3.93 o 
 -11  13   4        0.66       -1.20      2.22 o 
  -9  13   4        7.47       11.73      2.68 o 
  -7  13   4      245.58      260.07      7.92 o 
  -5  13   4      117.29      115.40      5.24 o 
  -3  13   4       55.00       52.28      3.58 o 
  -1  13   4        7.82        6.04      1.69 o 
   1  13   4       16.25       14.16      1.93 o 
   3  13   4      283.62      246.44      7.59 o 
   5  13   4        3.41        3.62      1.90 o 
   7  13   4        6.15        6.47      1.87 o 
   9  13   4        1.72        1.07      1.76 o 
  11  13   4       68.56       82.37      4.79 o 
  13  13   4       21.74       22.57      4.17 o 
  15  13   4        2.15        1.44      2.64 o 
 -14  14   4        0.62       -4.72      4.72 o 
 -12  14   4        6.15        0.58      2.81 o 
 -10  14   4       35.58       47.79      4.96 o 
  -8  14   4        8.32        9.85      3.16 o 
  -6  14   4       53.75       58.35      4.06 o 
  -4  14   4      137.36      127.83      7.20 o 
  -2  14   4        4.96        6.59      1.96 o 
   0  14   4       29.99       33.88      3.37 o 
   2  14   4      159.37      154.63      6.27 o 
   4  14   4      288.08      285.67      8.66 o 
   6  14   4       41.10       39.40      3.74 o 
   8  14   4        0.41       -0.71      2.30 o 
  10  14   4       34.88       42.58      3.54 o 
  12  14   4       39.40       40.53      5.37 o 
  14  14   4        0.62       -3.40      3.40 o 
 -13  15   4        2.14       -3.92      3.92 o 
 -11  15   4        9.04       16.90      3.83 o 
  -9  15   4       18.41       30.49      5.16 o 
  -7  15   4       16.17       10.48      3.16 o 
  -5  15   4       40.63       39.81      3.85 o 
  -3  15   4       98.57       86.85      4.90 o 
  -1  15   4       57.82       57.94      4.49 o 
   1  15   4       90.81       83.55      5.66 o 
   3  15   4       35.31       36.63      3.50 o 
   5  15   4       24.22       24.14      3.21 o 
   7  15   4       36.03       39.39      3.68 o 
   9  15   4       91.58      110.58      5.62 o 
  11  15   4        2.76        4.16      2.85 o 
  13  15   4        3.19       -1.10      3.54 o 
 -12  16   4       10.87       12.75      3.45 o 
 -10  16   4        5.86        5.58      3.89 o 
  -8  16   4        4.23        2.06      2.45 o 
  -6  16   4       15.82       19.37      3.08 o 
  -4  16   4        5.57        6.72      2.83 o 
  -2  16   4       57.71       59.81      4.71 o 
   0  16   4       82.12       77.62      5.25 o 
   2  16   4       10.50       10.78      2.66 o 
   4  16   4       17.00       21.93      3.99 o 
   6  16   4       69.29       64.05      4.90 o 
   8  16   4       38.90       41.63      3.69 o 
  10  16   4        1.14       -2.14      2.67 o 
  12  16   4        4.97        5.53      3.33 o 
 -11  17   4       10.72        4.00      4.13 o 
  -9  17   4       26.53       37.23      5.74 o 
  -7  17   4       24.90       28.46      4.25 o 
  -5  17   4        3.73        8.34      2.79 o 
  -3  17   4       29.88       24.51      4.36 o 
  -1  17   4       89.56       89.25      5.81 o 
   1  17   4        0.33       -0.37      2.22 o 
   3  17   4        0.73        2.48      2.79 o 
   5  17   4       10.58        9.13      3.03 o 
   7  17   4       22.91       15.47      2.83 o 
   9  17   4       15.39       13.72      3.09 o 
  11  17   4        0.65        0.97      3.67 o 
 -10  18   4        2.79       -7.66      8.21 o 
  -8  18   4       35.47       39.01      5.78 o 
  -6  18   4       10.90       14.51      4.00 o 
  -4  18   4       31.15       31.59      6.20 o 
  -2  18   4       35.98       33.28      4.45 o 
   0  18   4       24.30       23.13      3.37 o 
   2  18   4        5.03        5.04      3.25 o 
   4  18   4        3.55       -1.86      2.97 o 
   6  18   4        6.18       12.22      4.56 o 
   8  18   4        7.07       -0.39      3.08 o 
  10  18   4        2.11      -10.24     10.24 o 
  -7  19   4       16.78        7.99     13.96 o 
  -5  19   4        0.34        2.47      4.57 o 
  -3  19   4       21.79       14.84      3.35 o 
  -1  19   4        0.33       -0.48      2.55 o 
   1  19   4       28.83       22.42      3.46 o 
   3  19   4        2.71        1.70      2.46 o 
   5  19   4        3.50        7.47      3.26 o 
   7  19   4        0.22       -0.75      7.59 o 
  -4  20   4        5.91        1.63      3.64 o 
  -2  20   4        1.33        1.19      2.58 o 
   0  20   4        2.75       -3.01      3.01 o 
   2  20   4       19.58       19.15      3.46 o 
   4  20   4        4.23        9.96      4.10 o 
   6  20   4        3.47       -7.73      7.74 o 
  -1  21   4        0.21        6.41      8.05 o 
   1  21   4        5.00       -0.46      4.68 o 
   3  21   4       28.91       27.38     10.32 o 
   1   0   5      821.60      877.50      7.03 o 
   3   0   5      768.65      794.28      6.54 o 
   5   0   5      142.35      158.13      2.55 o 
   7   0   5      923.72      939.94     15.43 o 
   9   0   5      289.50      320.86      5.37 o 
  11   0   5       26.55       32.83      2.04 o 
  13   0   5       27.65       26.00      2.21 o 
  15   0   5       27.46       22.14      3.21 o 
  17   0   5        5.66        3.61      2.74 o 
  19   0   5       50.07       56.16      5.84 o 
 -20   1   5       22.98       33.37      6.65 o 
 -18   1   5       16.44       15.61      2.91 o 
 -16   1   5       24.40       26.66      3.49 o 
 -14   1   5      116.80      107.13      4.71 o 
 -12   1   5       73.79       72.85      3.09 o 
 -10   1   5      392.28      389.42      6.24 o 
  -8   1   5      200.17      182.87      3.40 o 
  -6   1   5     1931.35     2038.39     14.91 o 
  -4   1   5        4.38        1.97      0.45 o 
  -2   1   5     3365.37     3530.06     20.77 o 
   0   1   5      822.66      864.73      5.22 o 
   2   1   5     2212.44     2462.73     18.54 o 
   4   1   5      380.67      401.97      3.10 o 
   6   1   5      517.51      479.83     12.76 o 
   8   1   5     3120.28     3524.28     20.22 o 
  10   1   5      260.90      268.07      5.20 o 
  12   1   5        6.37        8.79      1.55 o 
  14   1   5       14.54       13.19      2.51 o 
  16   1   5       12.50       13.88      2.95 o 
  18   1   5       35.40       33.75      4.11 o 
  20   1   5        4.31       -1.35      5.43 o 
 -19   2   5       33.55       32.97      4.75 o 
 -17   2   5       12.38        6.76      2.17 o 
 -15   2   5       61.34       46.05      3.75 o 
 -13   2   5       24.83       22.88      2.29 o 
 -11   2   5      225.41      240.83      5.21 o 
  -9   2   5      340.27      367.61      6.05 o 
  -7   2   5      439.27      470.51      5.20 o 
  -5   2   5      789.52      833.55      8.61 o 
  -3   2   5     2564.50     2867.57     15.17 o 
  -1   2   5     2214.30     2439.36     15.09 o 
   1   2   5     3364.33     3553.29     23.93 o 
   3   2   5      938.33     1093.88      6.60 o 
   5   2   5     1028.06     1071.89      7.49 o 
   7   2   5      473.76      508.07      6.21 o 
   9   2   5      288.47      283.20     10.69 o 
  11   2   5       10.00        9.63      1.55 o 
  13   2   5       46.90       42.89      2.82 o 
  15   2   5      127.42      120.02      5.69 o 
  17   2   5        0.70       -0.76      2.25 o 
  19   2   5        2.52        5.87      2.51 o 
 -20   3   5        7.49       -2.23      9.01 o 
 -18   3   5        3.76        4.48      2.76 o 
 -16   3   5        4.00        7.25      2.22 o 
 -14   3   5       21.53       18.51      2.48 o 
 -12   3   5       44.78       38.63      2.60 o 
 -10   3   5       56.14       56.83      2.31 o 
  -8   3   5      195.36      194.35      3.65 o 
  -6   3   5      477.91      483.31      4.66 o 
  -4   3   5     2864.75     2998.01     16.12 o 
  -2   3   5      937.88     1080.67      8.81 o 
   0   3   5      768.53      776.00      8.85 o 
   2   3   5     2566.14     2865.71     10.70 o 
   4   3   5     4004.54     4250.67     29.50 o 
   6   3   5     1007.73     1098.44     10.37 o 
   8   3   5      250.53      285.64      7.82 o 
  10   3   5      420.69      407.37      6.99 o 
  12   3   5       23.74       17.70      1.86 o 
  14   3   5       10.53       12.20      1.86 o 
  16   3   5       39.10       39.80      4.14 o 
  18   3   5        4.42        2.81      2.97 o 
  20   3   5        0.53        3.99      7.32 o 
 -19   4   5       12.57       15.40      4.02 o 
 -17   4   5        5.05        4.90      2.64 o 
 -15   4   5       68.18       74.75      4.77 o 
 -13   4   5      425.30      415.49      9.89 o 
 -11   4   5      185.25      159.71      4.58 o 
  -9   4   5       12.86       15.38      1.32 o 
  -7   4   5       60.56       54.98      1.97 o 
  -5   4   5      859.16      861.28      7.84 o 
  -3   4   5     4004.31     4334.60     15.76 o 
  -1   4   5      380.20      403.49      6.14 o 
   1   4   5        4.38        2.27      0.53 o 
   3   4   5     2865.08     3012.23     12.93 o 
   5   4   5      509.84      553.25      6.40 o 
   7   4   5       48.17       44.25      2.23 o 
   9   4   5        4.96        4.38      1.03 o 
  11   4   5      214.64      209.78      5.36 o 
  13   4   5      338.72      317.34      7.08 o 
  15   4   5       39.73       36.33      3.68 o 
  17   4   5        6.97        4.37      2.50 o 
  19   4   5       15.38       11.09      3.36 o 
 -20   5   5        6.68       12.94      6.51 o 
 -18   5   5       24.83       25.73      3.66 o 
 -16   5   5        1.28        2.56      2.04 o 
 -14   5   5       91.22       90.93      5.61 o 
 -12   5   5      182.62      152.78      5.37 o 
 -10   5   5       14.99       13.33      1.35 o 
  -8   5   5      115.61      121.91      2.91 o 
  -6   5   5     1400.78     1492.45      9.36 o 
  -4   5   5      510.51      542.11      5.85 o 
  -2   5   5     1027.53     1070.44      8.52 o 
   0   5   5      142.58      156.61      2.97 o 
   2   5   5      789.86      817.58      9.55 o 
   4   5   5      859.56      850.33      6.21 o 
   6   5   5      189.90      221.70      4.21 o 
   8   5   5       74.63       77.18      3.12 o 
  10   5   5      216.62      211.68      5.22 o 
  12   5   5       39.49       37.45      2.59 o 
  14   5   5       61.00       55.75      3.54 o 
  16   5   5        2.77        6.08      2.50 o 
  18   5   5        4.80        0.59      2.31 o 
 -19   6   5        7.88        1.48      3.73 o 
 -17   6   5      107.33      114.70      6.38 o 
 -15   6   5       15.86       13.16      3.12 o 
 -13   6   5       40.99       46.36      3.61 o 
 -11   6   5      123.04      101.69      4.54 o 
  -9   6   5       43.76       36.48      2.64 o 
  -7   6   5       79.75       85.82      3.13 o 
  -5   6   5      189.88      226.99      4.87 o 
  -3   6   5     1007.72     1085.33      9.94 o 
  -1   6   5      517.37      508.36      5.28 o 
   1   6   5     1931.31     2035.17     11.36 o 
   3   6   5      477.58      443.65      8.39 o 
   5   6   5     1401.81     1477.71     11.79 o 
   7   6   5      314.25      298.92      5.21 o 
   9   6   5       36.48       29.37      1.91 o 
  11   6   5      163.03      143.66      5.10 o 
  13   6   5       64.41       57.13      3.65 o 
  15   6   5       20.73       18.57      4.06 o 
  17   6   5        1.20       -2.93      4.95 o 
  19   6   5       13.28       26.44     10.81 o 
 -18   7   5        7.65       11.24      2.95 o 
 -16   7   5       35.25       39.75      4.17 o 
 -14   7   5        1.80        4.21      2.00 o 
 -12   7   5        2.81        5.17      1.87 o 
 -10   7   5      133.22      103.53      4.47 o 
  -8   7   5      279.06      269.89      7.36 o 
  -6   7   5      314.72      304.86      6.30 o 
  -4   7   5       48.07       41.82      2.01 o 
  -2   7   5      474.11      519.90      6.80 o 
   0   7   5      924.25      961.49      8.33 o 
   2   7   5      439.30      478.30      5.77 o 
   4   7   5       60.57       49.93      2.03 o 
   6   7   5       79.73       78.64      3.05 o 
   8   7   5       30.86       28.47      2.06 o 
  10   7   5      431.73      340.91      7.48 o 
  12   7   5       48.96       42.02      2.80 o 
  14   7   5       51.26       52.81      3.95 o 
  16   7   5       19.93       12.43      2.92 o 
  18   7   5       21.50       25.28      4.83 o 
 -17   8   5        2.30       -1.07      3.66 o 
 -15   8   5       66.30       66.87      5.67 o 
 -13   8   5        7.11        6.74      1.93 o 
 -11   8   5       53.33       57.35      3.80 o 
  -9   8   5       20.90       44.37      3.19 o 
  -7   8   5       30.88       31.41      2.38 o 
  -5   8   5       74.57       79.71      3.05 o 
  -3   8   5      250.58      291.38      4.85 o 
  -1   8   5     3120.19     3498.61     20.62 o 
   1   8   5      200.32      187.19      4.01 o 
   3   8   5      195.66      197.76      4.11 o 
   5   8   5      115.35      123.99      3.58 o 
   7   8   5      279.30      264.51      5.87 o 
   9   8   5      119.69       87.54      3.70 o 
  11   8   5       29.19       24.52      2.46 o 
  13   8   5      118.54      108.22      4.72 o 
  15   8   5        2.22        2.99      2.28 o 
  17   8   5       34.75       41.13      5.76 o 
  19   8   5        2.12        8.59      6.29 o 
 -18   9   5        0.55        3.15      3.56 o 
 -16   9   5        2.36       -0.28      2.61 o 
 -14   9   5       38.32       40.48      4.70 o 
 -12   9   5       56.59       61.06      4.06 o 
 -10   9   5        1.20        4.67      1.77 o 
  -8   9   5      119.61       90.26      4.27 o 
  -6   9   5       36.48       31.42      2.16 o 
  -4   9   5        4.92        4.36      0.83 o 
  -2   9   5      288.35      293.00      7.61 o 
   0   9   5      289.33      327.06      5.29 o 
   2   9   5      340.08      360.81      6.14 o 
   4   9   5       12.79       15.83      1.49 o 
   6   9   5       43.73       31.36      2.34 o 
   8   9   5       20.97       45.48      2.79 o 
  10   9   5       25.14       22.02      2.17 o 
  12   9   5        4.22        3.77      1.72 o 
  14   9   5       40.98       38.60      3.43 o 
  16   9   5       17.23       38.01      5.74 o 
  18   9   5        1.14       -8.77      8.77 o 
 -17  10   5        5.88        6.81      4.18 o 
 -15  10   5        3.18        3.50      2.66 o 
 -13  10   5       74.92       74.26      5.91 o 
 -11  10   5       57.55       58.22      4.39 o 
  -9  10   5       25.11       23.03      2.41 o 
  -7  10   5      431.99      352.77      7.27 o 
  -5  10   5      216.64      208.26      4.92 o 
  -3  10   5      421.24      420.84      7.34 o 
  -1  10   5      260.82      271.49      5.76 o 
   1  10   5      392.16      402.27      6.54 o 
   3  10   5       56.13       50.63      2.57 o 
   5  10   5       15.03       13.26      1.49 o 
   7  10   5      133.25      101.37      4.24 o 
   9  10   5        1.18        2.09      1.51 o 
  11  10   5       19.68       19.85      2.63 o 
  13  10   5       15.06       10.79      2.45 o 
  15  10   5      120.46      137.70      7.20 o 
  17  10   5        2.26       -1.84      5.03 o 
 -16  11   5        3.45        0.24      2.69 o 
 -14  11   5        8.05       10.59      4.03 o 
 -12  11   5      238.65      242.81     10.06 o 
 -10  11   5       19.69       21.03      3.59 o 
  -8  11   5       29.20       27.98      3.02 o 
  -6  11   5      163.18      150.63      4.62 o 
  -4  11   5      214.43      226.56      5.68 o 
  -2  11   5       10.05        8.41      1.50 o 
   0  11   5       26.62       28.45      2.22 o 
   2  11   5      225.28      242.31      6.23 o 
   4  11   5      185.06      159.07      4.59 o 
   6  11   5      123.33       98.32      4.19 o 
   8  11   5       53.26       55.03      3.46 o 
  10  11   5       57.64       56.04      3.65 o 
  12  11   5       21.13       19.53      2.77 o 
  14  11   5       43.96       49.46      4.17 o 
  16  11   5        0.76        3.35      3.22 o 
 -17  12   5        4.68        5.38      5.69 o 
 -15  12   5       24.44       20.57      3.74 o 
 -13  12   5       16.48       18.85      3.41 o 
 -11  12   5       21.11       21.57      3.22 o 
  -9  12   5        4.24        4.98      1.84 o 
  -7  12   5       48.78       45.37      3.26 o 
  -5  12   5       39.54       35.29      2.89 o 
  -3  12   5       23.78       17.46      2.01 o 
  -1  12   5        6.40        4.94      2.06 o 
   1  12   5       73.91       78.87      3.78 o 
   3  12   5       44.75       37.22      2.81 o 
   5  12   5      182.45      156.24      5.24 o 
   7  12   5        2.77        0.89      1.43 o 
   9  12   5       56.66       60.81      3.83 o 
  11  12   5      238.67      230.71      8.84 o 
  13  12   5       36.87       37.49      4.28 o 
  15  12   5        0.97       -3.27      3.27 o 
 -14  13   5       55.31       52.36      5.81 o 
 -12  13   5       36.82       49.87      5.28 o 
 -10  13   5       15.04       16.09      6.14 o 
  -8  13   5      118.65      116.14      6.89 o 
  -6  13   5       64.41       60.89      4.09 o 
  -4  13   5      338.86      322.84      8.13 o 
  -2  13   5       46.73       44.47      3.32 o 
   0  13   5       27.72       26.51      2.85 o 
   2  13   5       24.77       21.41      2.59 o 
   4  13   5      425.43      413.25     11.43 o 
   6  13   5       41.02       38.76      3.19 o 
   8  13   5        7.11        5.34      1.87 o 
  10  13   5       74.95       75.27      5.36 o 
  12  13   5       16.44       17.06      3.44 o 
  14  13   5        7.27        2.91      3.51 o 
  16  13   5        1.34        2.05      6.06 o 
 -13  14   5        7.28        3.32      4.53 o 
 -11  14   5       44.01       56.93      6.25 o 
  -9  14   5       41.02       39.03      4.53 o 
  -7  14   5       51.22       52.18      4.58 o 
  -5  14   5       61.00       55.36      3.96 o 
  -3  14   5       10.56       11.70      2.18 o 
  -1  14   5       14.51       16.67      2.37 o 
   1  14   5      116.67      109.30      7.15 o 
   3  14   5       21.65       18.25      2.86 o 
   5  14   5       91.18       88.34      5.28 o 
   7  14   5        1.82        1.51      1.79 o 
   9  14   5       38.38       47.55      3.93 o 
  11  14   5        8.05       12.42      2.62 o 
  13  14   5       55.34       49.18      5.90 o 
  15  14   5        0.64        0.57      5.89 o 
 -12  15   5        0.97       -2.11      3.01 o 
 -10  15   5      120.43      145.91      8.81 o 
  -8  15   5        2.22        3.73      2.53 o 
  -6  15   5       20.77       24.24      3.08 o 
  -4  15   5       39.63       34.04      3.89 o 
  -2  15   5      127.51      126.33      5.88 o 
   0  15   5       27.49       27.16      3.25 o 
   2  15   5       61.32       49.15      4.45 o 
   4  15   5       68.19       73.71      6.16 o 
   6  15   5       15.88       17.48      2.90 o 
   8  15   5       66.27       68.20      4.68 o 
  10  15   5        3.19        5.59      2.73 o 
  12  15   5       24.47       22.54      4.65 o 
  14  15   5        8.23        8.82      5.37 o 
 -11  16   5        0.76       -1.95      3.01 o 
  -9  16   5       17.21       25.39      4.90 o 
  -7  16   5       19.92       21.36      3.76 o 
  -5  16   5        2.79        1.23      2.28 o 
  -3  16   5       39.11       35.90      3.80 o 
  -1  16   5       12.53       13.28      2.90 o 
   1  16   5       24.48       25.34      3.25 o 
   3  16   5        3.98        1.86      2.62 o 
   5  16   5        1.28        3.37      2.42 o 
   7  16   5       35.28       35.15      3.57 o 
   9  16   5        2.35        5.01      2.43 o 
  11  16   5        3.45        4.31      3.29 o 
  13  16   5        8.13        6.72      8.23 o 
 -10  17   5        2.26       10.54      4.25 o 
  -8  17   5       34.75       39.37      5.45 o 
  -6  17   5        1.20        3.71      3.23 o 
  -4  17   5        6.98        8.05      3.06 o 
  -2  17   5        0.69       -0.26      2.36 o 
   0  17   5        5.67        7.84      2.63 o 
   2  17   5       12.37        9.79      2.99 o 
   4  17   5        5.07        3.40      3.84 o 
   6  17   5      107.39      117.94      8.35 o 
   8  17   5        2.30       -2.39      3.15 o 
  10  17   5        5.88        5.14      2.67 o 
  12  17   5        4.67        1.03      7.07 o 
  -7  18   5       21.49       27.74      5.22 o 
  -5  18   5        4.79        2.56      3.79 o 
  -3  18   5        4.45        8.10      2.95 o 
  -1  18   5       35.37       37.15      4.27 o 
   1  18   5       16.46       14.82      7.65 o 
   3  18   5        3.78        4.74      2.72 o 
   5  18   5       24.81       29.97      4.37 o 
   7  18   5        7.65        4.19      3.55 o 
   9  18   5        0.55       -0.46      6.99 o 
  -6  19   5       13.27        8.04      4.42 o 
  -4  19   5       15.37        8.51      3.38 o 
  -2  19   5        2.54        6.12      2.93 o 
   0  19   5       50.09       48.11      5.15 o 
   2  19   5       33.57       25.74      4.06 o 
   4  19   5       12.60       16.53      3.34 o 
   6  19   5        7.88        6.40     11.18 o 
  -5  20   5       54.86       62.93     14.38 o 
  -3  20   5        0.53       -3.51      3.51 o 
  -1  20   5        4.30        3.17      3.69 o 
   1  20   5       23.00       23.96      3.92 o 
   3  20   5        7.48       12.25      4.80 o 
   0  21   5        0.90        2.52      5.03 o 
   0   0   6    14261.94    16058.44     84.00 o 
   2   0   6     3158.63     3328.27     13.80 o 
   4   0   6      501.06      546.34      5.33 o 
   6   0   6       32.39       27.71      1.26 o 
   8   0   6      443.07      458.07      5.65 o 
  10   0   6      117.19      119.23      3.54 o 
  12   0   6       18.62       17.18      1.76 o 
  14   0   6       75.61       68.83      4.30 o 
  16   0   6       51.04       45.63      5.29 o 
  18   0   6       25.93       23.36      3.74 o 
  20   0   6       17.45       11.36      8.29 o 
 -19   1   6       55.24       52.91      5.77 o 
 -17   1   6       31.01       29.48      3.82 o 
 -15   1   6      106.50       89.25      5.68 o 
 -13   1   6      144.87      128.79      5.53 o 
 -11   1   6       34.12       32.64      2.24 o 
  -9   1   6      125.14      124.61      3.02 o 
  -7   1   6      226.95      211.75      3.62 o 
  -5   1   6      216.89      250.84      3.51 o 
  -3   1   6      677.61      760.02      5.98 o 
  -1   1   6     4254.19     4567.19     17.33 o 
   1   1   6     4252.45     4634.19     23.24 o 
   3   1   6      265.17      277.31      3.17 o 
   5   1   6        9.32       13.95      0.81 o 
   7   1   6       42.39       38.41      1.62 o 
   9   1   6       30.81       30.78      1.89 o 
  11   1   6       19.80       22.57      1.87 o 
  13   1   6        0.52       -0.36      1.67 o 
  15   1   6       43.41       41.08      4.04 o 
  17   1   6       63.03       49.26      4.74 o 
  19   1   6       13.29        7.61      3.02 o 
 -20   2   6        0.02        0.09      4.21 o 
 -18   2   6       13.41        9.04      3.16 o 
 -16   2   6        0.14       -1.67      2.31 o 
 -14   2   6       57.21       52.08      3.95 o 
 -12   2   6      134.08      129.13      4.90 o 
 -10   2   6        5.79        8.94      1.24 o 
  -8   2   6        6.15        2.76      0.56 o 
  -6   2   6       45.70       30.94      1.41 o 
  -4   2   6     1730.62     1851.84     11.42 o 
  -2   2   6     2737.02     3087.28     15.76 o 
   0   2   6     3159.32     3313.40     11.67 o 
   2   2   6     2736.55     3064.39     15.98 o 
   4   2   6      298.95      305.30      3.88 o 
   6   2   6      196.95      180.18      3.17 o 
   8   2   6      191.35      179.95      3.87 o 
  10   2   6       56.54       56.98      2.78 o 
  12   2   6       63.59       63.02      3.41 o 
  14   2   6       67.28       62.58      3.84 o 
  16   2   6      419.10      413.55     12.24 o 
  18   2   6       62.07       47.96      5.30 o 
  20   2   6        1.91        0.47      4.73 o 
 -19   3   6       39.59       56.63      6.02 o 
 -17   3   6        1.39       -2.59      2.59 o 
 -15   3   6        2.84        2.53      2.09 o 
 -13   3   6       48.55       48.61      3.73 o 
 -11   3   6      100.19       92.12      4.46 o 
  -9   3   6       16.64       14.68      1.22 o 
  -7   3   6      158.90      123.04      2.59 o 
  -5   3   6     1940.98     2005.30     14.19 o 
  -3   3   6     1750.26     1894.12     12.55 o 
  -1   3   6      265.59      273.10      5.21 o 
   1   3   6      677.15      767.17      5.36 o 
   3   3   6     1750.26     1903.33      9.65 o 
   5   3   6      375.10      404.27      5.00 o 
   7   3   6       58.68       57.14      2.86 o 
   9   3   6      121.94      113.53      3.90 o 
  11   3   6      131.91      118.40      3.96 o 
  13   3   6       63.34       56.37      3.57 o 
  15   3   6       21.71       18.89      2.77 o 
  17   3   6       47.21       52.12      5.50 o 
  19   3   6        2.55        4.13      3.02 o 
 -20   4   6       26.04       10.08      6.98 o 
 -18   4   6        4.16        0.00      2.79 o 
 -16   4   6        2.96        3.50      2.08 o 
 -14   4   6       32.11       29.27      3.22 o 
 -12   4   6      387.25      338.03      8.98 o 
 -10   4   6       88.35       72.79      3.03 o 
  -8   4   6       88.08       66.71      2.41 o 
  -6   4   6      707.63      743.80      8.17 o 
  -4   4   6      496.76      508.06      5.65 o 
  -2   4   6      299.21      304.58      5.31 o 
   0   4   6      500.70      545.73      6.27 o 
   2   4   6     1730.85     1848.97      9.17 o 
   4   4   6      496.71      513.09      5.61 o 
   6   4   6      136.88      121.22      3.28 o 
   8   4   6       15.16       14.12      1.74 o 
  10   4   6       40.36       35.68      2.34 o 
  12   4   6      108.52      104.13      4.12 o 
  14   4   6       65.65       66.75      4.37 o 
  16   4   6       29.17       29.41      3.70 o 
  18   4   6        7.07        7.77      4.48 o 
  20   4   6        1.48        6.45      6.61 o 
 -19   5   6       41.14       51.04      6.39 o 
 -17   5   6       11.07        5.08      2.38 o 
 -15   5   6        5.68        8.44      2.16 o 
 -13   5   6        3.52        4.54      1.87 o 
 -11   5   6       32.61       32.74      3.69 o 
  -9   5   6      273.68      240.12      6.33 o 
  -7   5   6      978.66     1049.99     10.59 o 
  -5   5   6      763.76      896.97      9.82 o 
  -3   5   6      374.82      409.15      6.05 o 
  -1   5   6        9.25       13.45      1.52 o 
   1   5   6      216.80      241.79      4.86 o 
   3   5   6     1941.08     1946.90     22.49 o 
   5   5   6      763.38      886.51      8.22 o 
   7   5   6       51.07       42.87      2.06 o 
   9   5   6       12.83        7.44      1.44 o 
  11   5   6      184.12      175.21      5.14 o 
  13   5   6      417.31      381.08     10.39 o 
  15   5   6        3.97        3.78      2.32 o 
  17   5   6        6.56        2.38      2.75 o 
  19   5   6       16.44       25.25      5.65 o 
 -18   6   6        7.16        8.09      4.98 o 
 -16   6   6       55.94       67.97      6.05 o 
 -14   6   6        3.82        4.65      2.17 o 
 -12   6   6       22.98       17.88      2.62 o 
 -10   6   6      166.58      137.86      5.11 o 
  -8   6   6      359.81      377.68      9.02 o 
  -6   6   6      242.59      288.52      5.78 o 
  -4   6   6      136.68      117.32      3.06 o 
  -2   6   6      196.86      175.56      4.62 o 
   0   6   6       32.38       26.71      1.44 o 
   2   6   6       45.84       30.82      1.58 o 
   4   6   6      707.36      745.06      6.86 o 
   6   6   6      242.63      282.93      5.01 o 
   8   6   6       96.96       90.25      3.17 o 
  10   6   6      390.93      321.07      7.23 o 
  12   6   6      226.46      217.60      6.50 o 
  14   6   6       58.46       59.67      4.12 o 
  16   6   6        5.05        1.60      2.95 o 
  18   6   6       14.40       16.94      5.13 o 
 -17   7   6       44.89       57.06      5.19 o 
 -15   7   6        1.97        4.18      2.23 o 
 -13   7   6       36.08       35.35      3.46 o 
 -11   7   6      140.91      122.35      5.82 o 
  -9   7   6     1619.59     1448.74     16.26 o 
  -7   7   6      344.19      345.41      6.63 o 
  -5   7   6       51.18       41.84      2.42 o 
  -3   7   6       58.78       53.32      1.76 o 
  -1   7   6       42.39       37.05      1.63 o 
   1   7   6      226.90      204.63      5.32 o 
   3   7   6      158.93      125.81      3.20 o 
   5   7   6      978.42     1045.25      8.63 o 
   7   7   6      344.18      336.00      5.72 o 
   9   7   6      244.71      198.12      5.40 o 
  11   7   6      117.06       94.58      4.26 o 
  13   7   6        2.77        0.87      2.19 o 
  15   7   6        5.63        6.93      2.39 o 
  17   7   6       28.38       30.89      4.38 o 
 -18   8   6       35.26       41.34      8.08 o 
 -16   8   6       61.37       75.56      6.42 o 
 -14   8   6       24.09       20.76      2.79 o 
 -12   8   6       28.76       33.36      3.27 o 
 -10   8   6      386.43      348.85      8.46 o 
  -8   8   6      158.94      148.92      5.36 o 
  -6   8   6       96.88       92.99      3.29 o 
  -4   8   6       15.20       17.09      1.39 o 
  -2   8   6      191.28      181.84      4.26 o 
   0   8   6      443.09      461.90      6.02 o 
   2   8   6        6.12        1.85      0.93 o 
   4   8   6       88.09       67.41      2.65 o 
   6   8   6      359.71      367.46      6.78 o 
   8   8   6      158.90      136.76      4.47 o 
  10   8   6      131.47      100.71      4.13 o 
  12   8   6        1.85        1.58      1.91 o 
  14   8   6       14.99       11.41      3.25 o 
  16   8   6       47.71       48.90      5.17 o 
  18   8   6        3.49       -5.66      5.66 o 
 -17   9   6       35.37       36.03      5.00 o 
 -15   9   6        7.36       11.36      4.09 o 
 -13   9   6       66.06       75.92      4.73 o 
 -11   9   6      146.32      141.16      5.96 o 
  -9   9   6      285.15      263.53      6.94 o 
  -7   9   6      244.73      212.86      5.34 o 
  -5   9   6       12.86        8.64      1.44 o 
  -3   9   6      121.94      112.67      3.89 o 
  -1   9   6       30.72       30.43      1.64 o 
   1   9   6      124.94      127.32      3.45 o 
   3   9   6       16.65       15.36      1.42 o 
   5   9   6      273.64      237.69      5.88 o 
   7   9   6     1619.78     1445.67     18.03 o 
   9   9   6      285.23      253.89      6.47 o 
  11   9   6        3.18       -0.98      1.86 o 
  13   9   6        2.34        0.99      2.05 o 
  15   9   6      102.11      119.88      6.26 o 
  17   9   6       44.05       47.34      6.03 o 
 -16  10   6       36.00       34.85      4.87 o 
 -14  10   6      117.02      145.08      8.32 o 
 -12  10   6       85.09       78.23      5.32 o 
 -10  10   6       23.70       20.81      2.28 o 
  -8  10   6      131.49      101.11      4.73 o 
  -6  10   6      390.72      313.05      6.64 o 
  -4  10   6       40.29       39.10      2.53 o 
  -2  10   6       56.52       58.01      3.07 o 
   0  10   6      117.21      118.06      3.94 o 
   2  10   6        5.81        9.66      1.33 o 
   4  10   6       88.39       74.49      3.62 o 
   6  10   6      166.62      137.45      5.02 o 
   8  10   6      386.25      343.24      7.96 o 
  10  10   6       23.66       21.58      2.54 o 
  12  10   6        0.83       -1.01      2.10 o 
  14  10   6       16.81       17.91      2.89 o 
  16  10   6       25.13       22.44      4.80 o 
  18  10   6        5.56        2.27      5.15 o 
 -17  11   6        3.13       -8.17      8.17 o 
 -15  11   6       96.31      100.92      7.51 o 
 -13  11   6        9.78       12.59      3.92 o 
 -11  11   6        7.94        8.76      2.11 o 
  -9  11   6        3.17        0.12      1.88 o 
  -7  11   6      117.13       96.71      4.53 o 
  -5  11   6      184.15      180.86      5.35 o 
  -3  11   6      132.03      126.66      4.40 o 
  -1  11   6       19.86       23.77      2.45 o 
   1  11   6       34.17       29.68      2.33 o 
   3  11   6      100.12       93.30      3.46 o 
   5  11   6       32.64       24.96      2.27 o 
   7  11   6      140.89      118.10      4.78 o 
   9  11   6      146.36      135.52      5.40 o 
  11  11   6        7.96        8.31      2.52 o 
  13  11   6       41.89       48.97      4.40 o 
  15  11   6       47.18       48.94      5.84 o 
  17  11   6       15.50       23.03      8.52 o 
 -16  12   6        3.61       -4.40      6.61 o 
 -14  12   6       43.68       44.01      4.88 o 
 -12  12   6       61.23       79.02      7.31 o 
 -10  12   6        0.82        0.20      1.81 o 
  -8  12   6        1.85        6.66      3.08 o 
  -6  12   6      226.33      218.94      7.25 o 
  -4  12   6      108.40      101.76      4.18 o 
  -2  12   6       63.55       63.45      3.34 o 
   0  12   6       18.59       16.28      2.26 o 
   2  12   6      134.09      132.52      4.72 o 
   4  12   6      387.28      334.81      9.06 o 
   6  12   6       22.99       17.48      2.09 o 
   8  12   6       28.65       29.60      2.81 o 
  10  12   6       85.06       78.35      4.84 o 
  12  12   6       61.21       77.64      5.98 o 
  14  12   6       47.79       53.94      6.22 o 
  16  12   6        2.96       -3.61      3.61 o 
 -13  13   6       60.11       56.10      5.90 o 
 -11  13   6       41.89       43.76      4.99 o 
  -9  13   6        2.34        1.92      3.82 o 
  -7  13   6        2.75        7.18      2.79 o 
  -5  13   6      417.28      393.28      9.22 o 
  -3  13   6       63.30       56.25      3.69 o 
  -1  13   6        0.53        0.19      1.75 o 
   1  13   6      145.03      126.19      5.64 o 
   3  13   6       48.56       45.60      3.72 o 
   5  13   6        3.51        5.25      2.22 o 
   7  13   6       36.06       39.14      3.49 o 
   9  13   6       66.09       78.17      5.46 o 
  11  13   6        9.76       13.30      2.93 o 
  13  13   6       60.12       64.96      5.93 o 
  15  13   6        3.91        1.87      3.39 o 
 -12  14   6       47.83       56.67      6.09 o 
 -10  14   6       16.80       13.87      2.98 o 
  -8  14   6       14.95       15.78      3.32 o 
  -6  14   6       58.56       59.25      4.71 o 
  -4  14   6       65.65       66.98      4.12 o 
  -2  14   6       67.33       68.91      4.34 o 
   0  14   6       75.66       67.20      4.44 o 
   2  14   6       57.21       49.63      5.93 o 
   4  14   6       32.10       30.93      4.39 o 
   6  14   6        3.78        7.68      2.24 o 
   8  14   6       24.09       18.98      3.34 o 
  10  14   6      116.95      133.82      7.29 o 
  12  14   6       43.67       56.07      6.38 o 
  14  14   6        0.80       -1.71      3.02 o 
 -11  15   6       47.18       43.58      5.11 o 
  -9  15   6      102.12      121.70      7.21 o 
  -7  15   6        5.60        8.42      2.78 o 
  -5  15   6        3.98        5.03      2.20 o 
  -3  15   6       21.68       19.90      2.98 o 
  -1  15   6       43.41       43.87      4.04 o 
   1  15   6      106.47      100.39      7.07 o 
   3  15   6        2.83        0.00      2.31 o 
   5  15   6        5.66        6.25      2.54 o 
   7  15   6        1.98        0.63      2.35 o 
   9  15   6        7.35       10.90      3.00 o 
  11  15   6       96.27      105.93      6.38 o 
  13  15   6       23.65       13.89      4.58 o 
 -10  16   6       25.11       37.15      5.44 o 
  -8  16   6       47.69       64.43      5.95 o 
  -6  16   6        5.05        4.28      2.77 o 
  -4  16   6       29.17       31.43      3.50 o 
  -2  16   6      419.14      403.37     13.06 o 
   0  16   6       51.04       48.22      4.25 o 
   2  16   6        0.14       -1.26      2.74 o 
   4  16   6        2.96       -2.49      2.49 o 
   6  16   6       55.92       81.82      7.27 o 
   8  16   6       61.33       71.24      7.02 o 
  10  16   6       36.03       34.84      4.44 o 
  12  16   6        3.60       10.92      7.92 o 
  -9  17   6       44.10       60.00      6.99 o 
  -7  17   6       28.38       41.66      5.64 o 
  -5  17   6        6.58        5.31      5.35 o 
  -3  17   6       47.26       40.74      4.30 o 
  -1  17   6       63.01       53.74      4.82 o 
   1  17   6       31.00       23.70      3.86 o 
   3  17   6        1.40       -2.56      2.56 o 
   5  17   6       11.07        6.41      3.29 o 
   7  17   6       44.87       53.79      6.91 o 
   9  17   6       35.34       55.64      6.93 o 
 -10  18   6        5.57       13.02      7.32 o 
  -8  18   6        3.49       -2.04      6.54 o 
  -6  18   6       14.39       15.05      4.09 o 
  -4  18   6        7.06        6.27      2.66 o 
  -2  18   6       62.03       48.55      4.79 o 
   0  18   6       25.93       12.46      4.10 o 
   2  18   6       13.39       10.82      2.80 o 
   4  18   6        4.15        6.77      3.36 o 
   6  18   6        7.16        0.83      3.62 o 
   8  18   6       35.26       20.29      9.49 o 
  -5  19   6       16.44       16.60      5.95 o 
  -3  19   6        2.55        3.40      2.54 o 
  -1  19   6       13.28       14.03      3.65 o 
   1  19   6       55.22       52.71      5.95 o 
   3  19   6       39.56       49.75      5.62 o 
   5  19   6       41.10       50.13      9.13 o 
  -4  20   6        1.48       14.11      8.04 o 
  -2  20   6        1.91        3.29     11.08 o 
   0  20   6       17.46       18.78     14.31 o 
   2  20   6        0.02       -2.74      8.05 o 
   4  20   6       26.04       24.66      9.04 o 
   1   0   7      193.64      210.71      3.38 o 
   3   0   7      173.96      192.98      3.43 o 
   5   0   7      242.58      221.64      3.81 o 
   7   0   7       68.77       66.36      1.96 o 
   9   0   7     1086.95     1079.54     10.20 o 
  11   0   7       24.30       22.36      2.07 o 
  13   0   7        6.81        6.42      2.13 o 
  15   0   7       57.12       44.30      4.61 o 
  17   0   7       18.67       21.70      4.06 o 
  19   0   7       39.19       30.24      4.70 o 
 -18   1   7        5.71        4.42      3.07 o 
 -16   1   7       13.73       11.21      2.90 o 
 -14   1   7      165.56      147.38      7.80 o 
 -12   1   7      122.96      117.51      5.10 o 
 -10   1   7      444.46      437.81      7.68 o 
  -8   1   7      748.61      722.51      8.10 o 
  -6   1   7      102.86      105.08      3.19 o 
  -4   1   7      140.43      116.20      3.02 o 
  -2   1   7      316.44      312.77      4.67 o 
   0   1   7      193.52      215.69      3.25 o 
   2   1   7      462.33      517.47      5.25 o 
   4   1   7       56.38       63.69      1.88 o 
   6   1   7      123.75       95.12      2.23 o 
   8   1   7      911.83      881.05      7.81 o 
  10   1   7      970.67      946.06     13.76 o 
  12   1   7        3.50        4.75      1.72 o 
  14   1   7       23.90       19.79      4.32 o 
  16   1   7       92.52       86.54      5.97 o 
  18   1   7        0.03        5.57      2.87 o 
  20   1   7        2.34        0.84      6.34 o 
 -19   2   7       14.31        6.08      3.46 o 
 -17   2   7        2.28        3.71      2.78 o 
 -15   2   7        6.16        2.60      2.56 o 
 -13   2   7       16.39       17.08      2.32 o 
 -11   2   7      132.56      124.76      5.14 o 
  -9   2   7      101.45       90.74      3.03 o 
  -7   2   7      758.43      705.80      7.14 o 
  -5   2   7       65.32       74.97      2.51 o 
  -3   2   7     1885.48     2188.28     15.18 o 
  -1   2   7      462.35      521.18      6.94 o 
   1   2   7      316.46      318.74      4.26 o 
   3   2   7      142.93      216.78      2.76 o 
   5   2   7       37.11       36.36      1.34 o 
   7   2   7       44.02       43.20      1.74 o 
   9   2   7      197.69      185.64      4.69 o 
  11   2   7      119.63      110.31      4.48 o 
  13   2   7      120.93      111.39      5.18 o 
  15   2   7       12.07        9.42      2.40 o 
  17   2   7        7.88        6.27      3.08 o 
  19   2   7        0.90       -0.88      3.70 o 
 -18   3   7       16.69       27.06      4.34 o 
 -16   3   7       12.00       10.15      2.82 o 
 -14   3   7       82.32       78.27      4.81 o 
 -12   3   7      139.06      120.42      5.42 o 
 -10   3   7       18.36       21.60      2.30 o 
  -8   3   7       63.06       61.76      2.96 o 
  -6   3   7     1104.03     1066.26     11.14 o 
  -4   3   7      604.84      738.25      7.45 o 
  -2   3   7      142.91      213.77      4.65 o 
   0   3   7      173.89      191.34      4.05 o 
   2   3   7     1885.54     2203.90     11.06 o 
   4   3   7      257.68      260.19      3.97 o 
   6   3   7      506.84      485.09      5.95 o 
   8   3   7      441.54      394.48      6.66 o 
  10   3   7      336.09      336.01      7.41 o 
  12   3   7      250.41      241.41      6.42 o 
  14   3   7       97.03       92.03      4.72 o 
  16   3   7        2.87        6.48      2.90 o 
  18   3   7       12.24       17.06      4.07 o 
 -19   4   7       24.60       27.42      7.18 o 
 -17   4   7        4.62       -1.30      2.89 o 
 -15   4   7       35.80       34.11      3.59 o 
 -13   4   7       91.56      104.07      5.36 o 
 -11   4   7      406.40      364.16      9.02 o 
  -9   4   7       31.03       28.49      2.22 o 
  -7   4   7      191.44      196.62      4.47 o 
  -5   4   7      319.27      290.46      4.18 o 
  -3   4   7      257.87      262.10      5.21 o 
  -1   4   7       56.40       59.15      2.57 o 
   1   4   7      140.32      115.60      2.97 o 
   3   4   7      605.03      734.64      5.79 o 
   5   4   7      999.67     1000.06      8.34 o 
   7   4   7      109.51      100.86      3.19 o 
   9   4   7       65.10       63.08      3.10 o 
  11   4   7      309.90      304.54      6.99 o 
  13   4   7      300.04      288.27      7.85 o 
  15   4   7       20.98       18.98      3.00 o 
  17   4   7       17.85       20.45      4.13 o 
  19   4   7        4.95       -2.66      5.19 o 
 -18   5   7       12.11       12.00      5.75 o 
 -16   5   7       24.95       25.40      3.38 o 
 -14   5   7       31.60       30.91      3.37 o 
 -12   5   7        5.90        6.65      1.99 o 
 -10   5   7      349.25      331.18      7.80 o 
  -8   5   7       69.65       70.99      3.88 o 
  -6   5   7      601.56      648.17      8.84 o 
  -4   5   7      999.57     1027.44      8.97 o 
  -2   5   7       37.11       36.40      1.95 o 
   0   5   7      242.55      221.04      4.41 o 
   2   5   7       65.33       75.85      2.01 o 
   4   5   7      319.10      300.65      4.80 o 
   6   5   7      162.21      161.73      3.88 o 
   8   5   7        0.12        1.09      1.01 o 
  10   5   7      103.78       94.27      3.42 o 
  12   5   7       91.69       79.96      4.53 o 
  14   5   7        9.37        7.29      2.27 o 
  16   5   7       13.19        9.60      2.97 o 
  18   5   7       12.63       11.01      3.58 o 
 -19   6   7       88.03       90.97     15.67 o 
 -17   6   7       23.91       27.70      4.92 o 
 -15   6   7        1.37        2.23      2.51 o 
 -13   6   7        1.38        0.22      1.90 o 
 -11   6   7        2.77        1.37      1.86 o 
  -9   6   7       76.28       63.60      3.58 o 
  -7   6   7      276.01      301.16      6.28 o 
  -5   6   7      162.18      159.48      4.59 o 
  -3   6   7      506.78      494.04      7.37 o 
  -1   6   7      123.72       95.50      3.37 o 
   1   6   7      102.91      106.14      2.88 o 
   3   6   7     1104.51     1005.88     12.94 o 
   5   6   7      601.72      639.77      7.94 o 
   7   6   7      197.22      183.63      4.32 o 
   9   6   7       19.40        7.79      1.29 o 
  11   6   7       20.18       23.72      2.68 o 
  13   6   7      148.76      151.11      6.96 o 
  15   6   7       52.55       49.31      4.10 o 
  17   6   7        1.83        0.94      3.17 o 
  19   6   7        5.51       -4.82      7.90 o 
 -18   7   7      151.13      156.11     15.35 o 
 -16   7   7       43.63       51.13      5.24 o 
 -14   7   7       16.94       10.86      2.56 o 
 -12   7   7       13.12        7.97      2.02 o 
 -10   7   7        9.32       16.53      2.25 o 
  -8   7   7       97.14       80.06      4.42 o 
  -6   7   7      197.28      189.51      5.23 o 
  -4   7   7      109.46      104.69      3.25 o 
  -2   7   7       44.09       48.21      2.76 o 
   0   7   7       68.83       68.08      2.36 o 
   2   7   7      758.45      716.17      7.69 o 
   4   7   7      191.37      192.74      3.99 o 
   6   7   7      275.93      294.38      5.91 o 
   8   7   7      115.78       89.85      3.62 o 
  10   7   7      286.80      229.62      7.14 o 
  12   7   7        3.30        0.48      1.92 o 
  14   7   7       55.37       50.55      4.41 o 
  16   7   7        6.10        6.14      2.47 o 
  18   7   7        2.98        6.13      7.09 o 
 -17   8   7      137.55      178.11      9.91 o 
 -15   8   7        8.64        9.34      2.47 o 
 -13   8   7        0.25        2.36      1.70 o 
 -11   8   7        8.09       10.00      2.21 o 
  -9   8   7       90.95      101.93      4.71 o 
  -7   8   7      115.76      101.06      4.03 o 
  -5   8   7        0.13       -1.50      1.50 o 
  -3   8   7      441.52      388.87      6.59 o 
  -1   8   7      911.86      872.48      7.85 o 
   1   8   7      748.50      724.06      8.60 o 
   3   8   7       63.02       61.16      2.39 o 
   5   8   7       69.69       71.78      3.25 o 
   7   8   7       97.21       76.78      3.38 o 
   9   8   7       34.88       23.42      2.44 o 
  11   8   7        2.01        1.06      1.78 o 
  13   8   7        2.92       -0.50      2.03 o 
  15   8   7       12.98       11.82      2.81 o 
  17   8   7        2.47        4.05      4.07 o 
 -16   9   7      103.96      134.32      8.57 o 
 -14   9   7       27.49       29.78      3.82 o 
 -12   9   7      100.22       89.75      5.06 o 
 -10   9   7       33.51       37.18      2.83 o 
  -8   9   7       34.82       26.96      3.01 o 
  -6   9   7       19.37        7.73      1.66 o 
  -4   9   7       65.14       60.11      3.00 o 
  -2   9   7      197.52      188.54      4.68 o 
   0   9   7     1087.17     1081.79      9.85 o 
   2   9   7      101.50       93.52      3.12 o 
   4   9   7       31.03       29.44      2.39 o 
   6   9   7       76.41       66.62      3.35 o 
   8   9   7       90.95       98.43      4.50 o 
  10   9   7       33.03       23.19      2.47 o 
  12   9   7        3.63        5.13      2.00 o 
  14   9   7       29.28       34.37      3.92 o 
  16   9   7       95.75      106.80      6.90 o 
 -17  10   7        0.20        0.88      3.98 o 
 -15  10   7      139.07      157.58      9.08 o 
 -13  10   7       23.30       14.39      3.18 o 
 -11  10   7       15.04       12.72      2.27 o 
  -9  10   7       33.04       30.76      2.86 o 
  -7  10   7      286.76      233.24      6.76 o 
  -5  10   7      103.73       97.08      3.97 o 
  -3  10   7      336.17      341.53      6.74 o 
  -1  10   7      970.76      953.87     12.76 o 
   1  10   7      444.38      426.08      6.59 o 
   3  10   7       18.31       18.71      1.82 o 
   5  10   7      349.25      317.76      7.60 o 
   7  10   7        9.34       14.88      2.21 o 
   9  10   7       33.49       32.83      2.89 o 
  11  10   7       15.33       12.00      2.12 o 
  13  10   7        2.88        0.71      2.30 o 
  15  10   7       42.33       45.22      4.29 o 
  17  10   7      140.41      153.84     19.66 o 
 -16  11   7       14.19       22.77      6.27 o 
 -14  11   7       40.48       62.59      5.52 o 
 -12  11   7       62.03       57.04      4.54 o 
 -10  11   7       15.36       13.29      2.23 o 
  -8  11   7        2.02        0.91      2.36 o 
  -6  11   7       20.14       26.12      2.37 o 
  -4  11   7      309.91      307.40      6.72 o 
  -2  11   7      119.59      108.79      4.16 o 
   0  11   7       24.30       16.23      2.03 o 
   2  11   7      132.56      123.33      4.41 o 
   4  11   7      406.37      353.92      9.97 o 
   6  11   7        2.78        2.65      1.42 o 
   8  11   7        8.12       14.95      2.38 o 
  10  11   7       15.06       12.78      2.55 o 
  12  11   7       37.84       44.72      5.16 o 
  14  11   7       29.64       35.28      3.78 o 
  16  11   7       69.28       70.88      6.43 o 
 -15  12   7       65.84       60.22     13.38 o 
 -13  12   7       69.62       90.84      7.26 o 
 -11  12   7       37.81       47.71      4.58 o 
  -9  12   7        3.63        2.71      2.71 o 
  -7  12   7        3.30        3.24      2.22 o 
  -5  12   7       91.62       90.69      4.17 o 
  -3  12   7      250.45      254.22      6.50 o 
  -1  12   7        3.51        4.75      1.96 o 
   1  12   7      122.92      115.23      4.97 o 
   3  12   7      139.11      119.56      5.68 o 
   5  12   7        5.93        4.96      1.71 o 
   7  12   7       13.12        4.25      1.96 o 
   9  12   7      100.19       87.16      5.04 o 
  11  12   7       62.08       50.39      4.18 o 
  13  12   7       80.38       93.73      6.82 o 
  15  12   7       87.29       95.33      8.16 o 
 -14  13   7       56.33       47.28      6.27 o 
 -12  13   7       80.38       98.24      7.50 o 
 -10  13   7        2.89        3.75      2.16 o 
  -8  13   7        2.93        6.99      2.73 o 
  -6  13   7      148.83      157.39      6.76 o 
  -4  13   7      300.06      293.46      8.81 o 
  -2  13   7      120.84      122.19      4.55 o 
   0  13   7        6.81        4.00      1.76 o 
   2  13   7       16.42       17.01      2.66 o 
   4  13   7       91.55       86.79      5.81 o 
   6  13   7        1.37        1.16      2.50 o 
   8  13   7        0.25       -1.08      2.53 o 
  10  13   7       23.32       19.90      3.53 o 
  12  13   7       69.62       83.68      6.47 o 
  14  13   7       33.68       31.13      5.28 o 
 -13  14   7       33.66       35.56      5.00 o 
 -11  14   7       29.70       42.22      5.07 o 
  -9  14   7       29.22       32.62      3.71 o 
  -7  14   7       55.38       55.33      5.29 o 
  -5  14   7        9.34       11.68      2.13 o 
  -3  14   7       97.00      104.00      4.86 o 
  -1  14   7       23.87       24.92      2.72 o 
   1  14   7      165.56      148.65      6.71 o 
   3  14   7       82.31       74.70      5.55 o 
   5  14   7       31.58       27.24      4.68 o 
   7  14   7       16.91       18.63      3.48 o 
   9  14   7       27.51       32.99      3.99 o 
  11  14   7       40.43       59.09      5.34 o 
  13  14   7       56.40       64.09      6.88 o 
 -12  15   7       87.27       98.23     15.30 o 
 -10  15   7       42.33       41.27      4.59 o 
  -8  15   7       12.97       15.93      3.43 o 
  -6  15   7       52.56       58.86      5.06 o 
  -4  15   7       20.99       24.35      2.74 o 
  -2  15   7       12.05       11.88      2.41 o 
   0  15   7       57.15       52.27      4.83 o 
   2  15   7        6.13        4.21      2.66 o 
   4  15   7       35.82       32.97      4.84 o 
   6  15   7        1.36        8.40      3.49 o 
   8  15   7        8.67       16.33      4.02 o 
  10  15   7      139.13      176.07      8.64 o 
  12  15   7       65.86       72.96      7.20 o 
 -11  16   7       69.21       58.90     14.62 o 
  -9  16   7       95.76      124.52      7.82 o 
  -7  16   7        6.09        7.11      3.15 o 
  -5  16   7       13.17        9.72      3.66 o 
  -3  16   7        2.88        3.64      2.36 o 
  -1  16   7       92.51       93.31      6.77 o 
   1  16   7       13.74       11.97      3.10 o 
   3  16   7       11.98        9.30      3.50 o 
   5  16   7       24.98       25.68      4.96 o 
   7  16   7       43.62       71.23      8.67 o 
   9  16   7      103.97      121.79      9.33 o 
  11  16   7       14.19       28.77      7.08 o 
 -10  17   7      140.42      145.71     21.98 o 
  -8  17   7        2.48        3.97      3.62 o 
  -6  17   7        1.82        4.91      3.29 o 
  -4  17   7       17.81        9.72      2.62 o 
  -2  17   7        7.87        7.84      2.72 o 
   0  17   7       18.65       19.33      3.28 o 
   2  17   7        2.27       -3.14      3.14 o 
   4  17   7        4.63        2.55      3.01 o 
   6  17   7       23.90       25.41      7.12 o 
   8  17   7      137.53      160.23     10.56 o 
  10  17   7        0.21        8.41      8.33 o 
  -9  18   7       34.96       52.87      9.59 o 
  -7  18   7        2.99        0.78      5.11 o 
  -5  18   7       12.64       13.79      3.66 o 
  -3  18   7       12.24       16.19      3.48 o 
  -1  18   7        0.03        1.07      3.04 o 
   1  18   7        5.71        3.99      5.72 o 
   3  18   7       16.70       14.27      4.83 o 
   5  18   7       12.08       12.67      4.39 o 
   7  18   7      151.20      158.06     15.31 o 
  -6  19   7        5.51        5.35      6.94 o 
  -4  19   7        4.94        7.46      7.25 o 
  -2  19   7        0.90        1.85      3.31 o 
   0  19   7       39.18       35.84      4.97 o 
   2  19   7       14.32        6.60      3.58 o 
   4  19   7       24.60       25.33      9.19 o 
   6  19   7       88.04       96.01     16.49 o 
   0   0   8     2247.05     2752.84     16.46 o 
   2   0   8      164.69      194.82      3.57 o 
   4   0   8       21.59       18.05      1.18 o 
   6   0   8      386.28      369.72      5.66 o 
   8   0   8      338.13      324.69      5.70 o 
  10   0   8      466.03      459.64      9.17 o 
  12   0   8       47.91       49.99      4.08 o 
  14   0   8       26.71       21.58      3.56 o 
  16   0   8        6.84        9.33      2.86 o 
  18   0   8        6.63        8.03      3.16 o 
 -19   1   8       19.13       13.75      6.64 o 
 -17   1   8        9.21        4.26      2.94 o 
 -15   1   8        7.82        3.69      2.79 o 
 -13   1   8      217.25      185.17      7.58 o 
 -11   1   8      463.85      482.36      9.91 o 
  -9   1   8      208.40      193.07      5.24 o 
  -7   1   8      378.12      351.81      6.11 o 
  -5   1   8      191.44      183.21      4.08 o 
  -3   1   8       78.21       86.23      2.70 o 
  -1   1   8      391.54      404.65      7.99 o 
   1   1   8      391.34      434.50      4.95 o 
   3   1   8       89.82       68.57      1.89 o 
   5   1   8      479.16      470.78      5.55 o 
   7   1   8      565.98      539.57      6.77 o 
   9   1   8       62.69       60.33      3.22 o 
  11   1   8       63.04       64.70      4.02 o 
  13   1   8       20.27       15.26      2.58 o 
  15   1   8       27.89       21.38      2.89 o 
  17   1   8        2.77        2.96      2.33 o 
  19   1   8        4.73       -0.94      3.79 o 
 -18   2   8        2.49        1.64      2.66 o 
 -16   2   8       10.75        4.42      2.96 o 
 -14   2   8      168.31      167.95      8.55 o 
 -12   2   8      324.16      341.38      8.85 o 
 -10   2   8      262.87      266.80      7.32 o 
  -8   2   8      809.93      792.93     10.49 o 
  -6   2   8     1307.84     1245.19     12.18 o 
  -4   2   8      261.92      252.41      4.56 o 
  -2   2   8      619.64      641.63      7.85 o 
   0   2   8      164.40      190.41      4.26 o 
   2   2   8      619.21      624.10      5.65 o 
   4   2   8       59.70       65.11      1.77 o 
   6   2   8      283.73      250.26      3.75 o 
   8   2   8      408.36      395.88      6.92 o 
  10   2   8      254.94      260.43      6.72 o 
  12   2   8       19.40       14.84      2.26 o 
  14   2   8        4.81        3.50      2.02 o 
  16   2   8       84.87       73.22      6.39 o 
  18   2   8       12.06       12.13      4.81 o 
 -19   3   8        3.10       -3.08     11.57 o 
 -17   3   8        1.02        2.05      3.18 o 
 -15   3   8       46.63       51.87      5.42 o 
 -13   3   8      240.92      226.93      8.41 o 
 -11   3   8      231.68      230.64      7.21 o 
  -9   3   8      218.73      216.06      5.79 o 
  -7   3   8      304.29      290.60      6.23 o 
  -5   3   8      468.35      434.79      6.08 o 
  -3   3   8     1065.69     1097.06     11.08 o 
  -1   3   8       89.95       68.40      2.83 o 
   1   3   8       78.29       87.04      2.48 o 
   3   3   8     1066.21     1094.97      8.72 o 
   5   3   8      681.10      637.36      6.58 o 
   7   3   8      949.53      887.10      9.18 o 
   9   3   8      287.46      276.07      6.72 o 
  11   3   8      440.62      451.42      9.17 o 
  13   3   8        2.97        2.71      1.62 o 
  15   3   8       16.90       20.98      3.51 o 
  17   3   8       42.95       38.51      4.86 o 
  19   3   8        2.15        7.18      7.28 o 
 -18   4   8        5.42        9.61      3.70 o 
 -16   4   8      107.35      118.37      8.53 o 
 -14   4   8      147.70      148.52      7.16 o 
 -12   4   8      175.69      163.10      7.07 o 
 -10   4   8       26.45       22.10      2.67 o 
  -8   4   8       53.23       55.44      3.27 o 
  -6   4   8     1418.12     1405.22     11.96 o 
  -4   4   8      738.83      691.91      8.30 o 
  -2   4   8       59.68       66.79      2.94 o 
   0   4   8       21.59       19.09      1.56 o 
   2   4   8      262.26      253.77      4.22 o 
   4   4   8      738.25      679.69      6.69 o 
   6   4   8     1004.35      953.02     11.50 o 
   8   4   8       39.58       37.27      2.52 o 
  10   4   8       68.71       69.56      3.67 o 
  12   4   8      329.11      338.72      7.87 o 
  14   4   8       51.97       48.03      4.63 o 
  16   4   8       19.02       13.78      3.28 o 
  18   4   8        6.14       10.05      3.61 o 
 -19   5   8       23.54       24.44      9.36 o 
 -17   5   8       29.67       20.46      4.27 o 
 -15   5   8       53.79       61.00      6.40 o 
 -13   5   8       67.42       68.56      5.33 o 
 -11   5   8       29.14       30.99      4.27 o 
  -9   5   8       42.23       34.83      2.98 o 
  -7   5   8       65.74       71.71      2.91 o 
  -5   5   8      914.80      841.11      9.74 o 
  -3   5   8      681.54      645.93      8.93 o 
  -1   5   8      478.84      473.72      7.64 o 
   1   5   8      191.37      182.71      4.07 o 
   3   5   8      468.12      438.36      5.47 o 
   5   5   8      915.35      828.80      9.36 o 
   7   5   8       33.51       34.40      2.41 o 
   9   5   8        0.35       -1.27      1.37 o 
  11   5   8      112.94      112.87      4.96 o 
  13   5   8      151.32      143.18      6.39 o 
  15   5   8        2.26        2.45      2.38 o 
  17   5   8        4.46        7.21      3.11 o 
  19   5   8       22.17       13.62      7.37 o 
 -18   6   8        6.88       32.91      8.12 o 
 -16   6   8      160.59      171.43     10.49 o 
 -14   6   8       96.48      109.08      6.98 o 
 -12   6   8       16.38       19.80      3.21 o 
 -10   6   8       83.11       66.22      4.87 o 
  -8   6   8       23.69       22.99      2.59 o 
  -6   6   8       28.13       26.79      2.05 o 
  -4   6   8     1004.61      961.80      9.95 o 
  -2   6   8      283.66      260.05      5.36 o 
   0   6   8      386.48      372.44      6.08 o 
   2   6   8     1307.32     1239.15      8.96 o 
   4   6   8     1418.40     1392.77     11.11 o 
   6   6   8       28.00       26.43      1.97 o 
   8   6   8       16.91       20.51      1.96 o 
  10   6   8      133.82      114.80      5.14 o 
  12   6   8       46.41       45.76      3.72 o 
  14   6   8      149.70      158.49      7.06 o 
  16   6   8        0.25        0.61      2.45 o 
  18   6   8        8.38        2.97      5.11 o 
 -17   7   8        0.18       15.29      5.30 o 
 -15   7   8       39.69       45.48      4.95 o 
 -13   7   8        9.49        9.93      2.65 o 
 -11   7   8       57.89       52.81      4.63 o 
  -9   7   8      326.84      315.67      8.85 o 
  -7   7   8       22.37       22.19      2.28 o 
  -5   7   8       33.56       37.70      2.52 o 
  -3   7   8      949.13      922.28     10.05 o 
  -1   7   8      566.35      546.53      7.88 o 
   1   7   8      378.14      341.10      5.48 o 
   3   7   8      304.31      291.83      5.16 o 
   5   7   8       65.62       69.88      3.00 o 
   7   7   8       22.31       16.78      1.99 o 
   9   7   8       85.27       71.41      3.90 o 
  11   7   8       33.13       31.33      3.15 o 
  13   7   8      111.18       98.98      5.88 o 
  15   7   8      160.40      163.78      7.67 o 
  17   7   8        3.28        2.62      3.77 o 
 -16   8   8       49.80       59.29      6.40 o 
 -14   8   8       19.39       21.02      3.49 o 
 -12   8   8        7.91        9.19      2.75 o 
 -10   8   8       90.47       92.26      4.88 o 
  -8   8   8       43.74       34.53      3.00 o 
  -6   8   8       16.87       18.70      2.02 o 
  -4   8   8       39.53       36.92      2.27 o 
  -2   8   8      408.21      406.08      6.89 o 
   0   8   8      338.05      324.21      5.40 o 
   2   8   8      810.41      812.11      8.78 o 
   4   8   8       53.09       51.75      2.97 o 
   6   8   8       23.69       23.26      2.52 o 
   8   8   8       43.61       37.47      2.93 o 
  10   8   8        3.05        3.64      1.76 o 
  12   8   8        1.48        2.33      1.92 o 
  14   8   8       44.62       44.13      4.34 o 
  16   8   8       35.68       30.72      4.19 o 
  18   8   8       77.20       73.25     14.71 o 
 -17   9   8       33.27       29.66      9.68 o 
 -15   9   8       70.50       89.98      8.12 o 
 -13   9   8       37.10       44.80      4.45 o 
 -11   9   8        3.32        6.18      2.14 o 
  -9   9   8       16.68       13.41      2.27 o 
  -7   9   8       85.24       76.85      4.05 o 
  -5   9   8        0.35        1.32      1.50 o 
  -3   9   8      287.73      276.30      5.84 o 
  -1   9   8       62.71       60.08      2.94 o 
   1   9   8      208.39      190.70      4.45 o 
   3   9   8      218.51      206.01      5.17 o 
   5   9   8       42.22       35.39      3.16 o 
   7   9   8      326.93      311.83      7.71 o 
   9   9   8       16.72       13.74      2.13 o 
  11   9   8       15.76        8.99      2.04 o 
  13   9   8       48.42       54.44      4.67 o 
  15   9   8       35.38       32.43      4.05 o 
  17   9   8       82.13       96.18     12.15 o 
 -16  10   8       55.00       51.08     11.69 o 
 -14  10   8       31.92       49.10      5.45 o 
 -12  10   8       64.69       68.76      5.45 o 
 -10  10   8       17.27       18.69      2.45 o 
  -8  10   8        3.06        3.07      1.80 o 
  -6  10   8      133.85      121.52      4.57 o 
  -4  10   8       68.56       71.79      3.59 o 
  -2  10   8      255.01      258.99      6.37 o 
   0  10   8      465.90      467.37      8.76 o 
   2  10   8      263.01      251.99      5.79 o 
   4  10   8       26.44       17.16      2.46 o 
   6  10   8       83.15       65.58      4.34 o 
   8  10   8       90.34       77.52      5.49 o 
  10  10   8       17.24       14.68      2.34 o 
  12  10   8        1.47        0.03      2.58 o 
  14  10   8       13.43       15.10      3.10 o 
  16  10   8        8.02       16.72      3.62 o 
 -15  11   8      118.20      131.83      8.89 o 
 -13  11   8       59.63       57.99      5.32 o 
 -11  11   8       13.17       13.59      2.97 o 
  -9  11   8       15.77       19.18      2.62 o 
  -7  11   8       33.23       32.02      2.92 o 
  -5  11   8      112.99      117.44      4.65 o 
  -3  11   8      440.56      458.94      8.89 o 
  -1  11   8       63.11       64.65      3.65 o 
   1  11   8      464.04      472.46      9.13 o 
   3  11   8      231.66      233.28      7.66 o 
   5  11   8       29.14       29.46      4.68 o 
   7  11   8       57.84       55.46      4.31 o 
   9  11   8        3.31        4.24      1.85 o 
  11  11   8       13.22        9.71      3.53 o 
  13  11   8        2.74       -2.13      2.56 o 
  15  11   8       98.03      125.85      6.93 o 
 -14  12   8      109.89      126.62      8.86 o 
 -12  12   8       13.16       12.73      3.00 o 
 -10  12   8        1.46        1.91      2.31 o 
  -8  12   8        1.47        2.34      2.48 o 
  -6  12   8       46.41       44.98      3.53 o 
  -4  12   8      329.22      341.97      8.00 o 
  -2  12   8       19.41       16.40      1.96 o 
   0  12   8       47.91       49.23      3.22 o 
   2  12   8      324.13      335.25      9.54 o 
   4  12   8      175.62      161.92     11.26 o 
   6  12   8       16.36       12.04      3.73 o 
   8  12   8        7.91        6.82      2.51 o 
  10  12   8       64.69       62.95      4.67 o 
  12  12   8       13.13       15.49      3.56 o 
  14  12   8      100.69      109.41      6.97 o 
 -13  13   8      140.44      167.87     11.42 o 
 -11  13   8        2.74        2.09      2.79 o 
  -9  13   8       48.51       53.20      4.51 o 
  -7  13   8      111.09      118.12      7.26 o 
  -5  13   8      151.38      141.10      5.96 o 
  -3  13   8        2.98        2.76      1.51 o 
  -1  13   8       20.32       20.10      2.43 o 
   1  13   8      217.11      200.40      7.70 o 
   3  13   8      241.03      223.67      9.25 o 
   5  13   8       67.40       66.81      6.41 o 
   7  13   8        9.48        4.14      2.59 o 
   9  13   8       37.12       35.53      3.93 o 
  11  13   8       59.55       62.53      5.31 o 
  13  13   8      140.44      144.12      9.88 o 
 -12  14   8      100.66      119.40      8.69 o 
 -10  14   8       13.47        9.51      3.09 o 
  -8  14   8       44.59       47.08      6.12 o 
  -6  14   8      149.77      164.06      7.34 o 
  -4  14   8       52.08       56.21      3.78 o 
  -2  14   8        4.82        0.61      1.73 o 
   0  14   8       26.72       24.03      3.06 o 
   2  14   8      168.13      154.79      9.26 o 
   4  14   8      147.82      155.62     12.74 o 
   6  14   8       96.42      109.15      8.17 o 
   8  14   8       19.46       20.48      4.28 o 
  10  14   8       31.91       45.85      4.80 o 
  12  14   8      109.95      126.62      8.48 o 
 -11  15   8       98.03      145.11      9.56 o 
  -9  15   8       35.36       41.98      4.64 o 
  -7  15   8      160.51      165.79      8.37 o 
  -5  15   8        2.25        8.54      2.59 o 
  -3  15   8       16.90       13.25      2.25 o 
  -1  15   8       27.86       24.06      3.10 o 
   1  15   8        7.85        6.97      3.36 o 
   3  15   8       46.68       49.47      5.99 o 
   5  15   8       53.77       60.96      6.71 o 
   7  15   8       39.63       57.69      6.58 o 
   9  15   8       70.46       73.41      7.25 o 
  11  15   8      118.22      129.03     17.82 o 
  13  15   8       10.33        7.91      8.04 o 
 -10  16   8        8.02       32.38      8.62 o 
  -8  16   8       35.71       35.40      4.85 o 
  -6  16   8        0.25        0.51      2.34 o 
  -4  16   8       19.03       20.17      2.92 o 
  -2  16   8       84.84       91.25      6.18 o 
   0  16   8        6.86        5.01      2.93 o 
   2  16   8       10.75        9.06      3.90 o 
   4  16   8      107.22      118.79      9.01 o 
   6  16   8      160.67      187.06     11.25 o 
   8  16   8       49.77       65.38      8.10 o 
  10  16   8       55.04       51.33      8.72 o 
  -9  17   8       82.15       90.95     12.05 o 
  -7  17   8        3.29        1.19      3.69 o 
  -5  17   8        4.46        3.93      3.23 o 
  -3  17   8       42.99       42.61      4.47 o 
  -1  17   8        2.77        3.46      3.15 o 
   1  17   8        9.21        4.35      2.82 o 
   3  17   8        1.01        0.71      3.47 o 
   5  17   8       29.68       29.52      5.07 o 
   7  17   8        0.18       10.37      4.49 o 
   9  17   8       33.31       55.27      9.54 o 
  -6  18   8        8.38        6.11      5.36 o 
  -4  18   8        6.13        2.36      4.11 o 
  -2  18   8       12.06        8.64      3.59 o 
   0  18   8        6.63        6.65      3.61 o 
   2  18   8        2.50        1.59      3.35 o 
   4  18   8        5.42       10.53      5.05 o 
   6  18   8        6.87       10.02      7.77 o 
   8  18   8        5.81        9.31      8.21 o 
  -1  19   8        4.73        2.59      6.69 o 
   1  19   8       19.11       20.08      6.68 o 
   3  19   8        3.11       -0.41      5.13 o 
   1   0   9       43.42       39.01      1.54 o 
   3   0   9       91.73       88.60      2.67 o 
   5   0   9       25.78       18.46      1.29 o 
   7   0   9      960.89      932.42      9.59 o 
   9   0   9     1201.43     1204.34     14.16 o 
  11   0   9      345.46      349.27      9.32 o 
  13   0   9       12.33        8.08      1.96 o 
  15   0   9       12.99       10.19      2.72 o 
  17   0   9        1.26        4.16      2.80 o 
 -18   1   9        0.17        2.46      3.03 o 
 -16   1   9       15.62       15.80      3.40 o 
 -14   1   9       11.81       11.51      3.11 o 
 -12   1   9      334.15      359.33     10.55 o 
 -10   1   9      300.57      294.22      9.01 o 
  -8   1   9     2443.00     2397.25     18.45 o 
  -6   1   9     1256.89     1220.34     10.68 o 
  -4   1   9      140.06      140.48      3.38 o 
  -2   1   9      160.41      148.01      3.66 o 
   0   1   9       43.59       41.11      1.98 o 
   2   1   9       79.74       71.73      2.26 o 
   4   1   9      187.11      181.48      3.26 o 
   6   1   9     2011.87     1920.05     11.99 o 
   8   1   9     4165.80     4221.15     42.33 o 
  10   1   9     2195.13     2167.27     30.39 o 
  12   1   9       11.81        5.04      2.11 o 
  14   1   9        5.70        4.62      2.42 o 
  16   1   9        5.46        6.00      2.77 o 
  18   1   9        6.90        6.35      3.41 o 
 -19   2   9        0.16       -6.43      6.43 o 
 -17   2   9        5.19        4.74      2.89 o 
 -15   2   9       16.33       15.15      3.27 o 
 -13   2   9      181.90      200.24      8.23 o 
 -11   2   9      627.16      627.68     13.54 o 
  -9   2   9      467.76      489.14      9.99 o 
  -7   2   9     1000.52      930.97     11.19 o 
  -5   2   9     1225.78     1179.77     10.41 o 
  -3   2   9       46.17       36.34      2.02 o 
  -1   2   9       79.85       74.96      3.12 o 
   1   2   9      160.31      143.79      2.62 o 
   3   2   9        5.00        4.78      0.59 o 
   5   2   9      793.73      742.58      7.92 o 
   7   2   9      836.35      799.15     11.02 o 
   9   2   9     1239.17     1201.11     14.11 o 
  11   2   9      225.96      218.74      7.41 o 
  13   2   9        0.77        0.04      2.08 o 
  15   2   9       10.12       12.58      2.58 o 
  17   2   9        4.80        1.43      3.04 o 
 -18   3   9        3.92        5.63      4.60 o 
 -16   3   9        3.55        0.42      3.16 o 
 -14   3   9      315.03      327.94     12.21 o 
 -12   3   9      274.72      266.20      9.29 o 
 -10   3   9      109.02      107.05      5.59 o 
  -8   3   9       50.08       52.25      3.15 o 
  -6   3   9     1130.02     1108.68     10.16 o 
  -4   3   9     1960.08     1867.51     13.43 o 
  -2   3   9        5.01        5.05      1.25 o 
   0   3   9       91.80       86.93      3.17 o 
   2   3   9       46.02       40.55      1.99 o 
   4   3   9      928.52      857.65      7.14 o 
   6   3   9     1224.21     1201.81     11.65 o 
   8   3   9     1594.55     1566.37     15.76 o 
  10   3   9      259.17      261.34      6.97 o 
  12   3   9       49.98       45.49      3.74 o 
  14   3   9       18.41       13.97      3.44 o 
  16   3   9        6.28       10.08      3.27 o 
  18   3   9        2.41        1.23      3.99 o 
 -17   4   9       39.28       35.28      5.42 o 
 -15   4   9      129.33      132.43      9.09 o 
 -13   4   9      210.56      226.87     11.17 o 
 -11   4   9      116.96      131.82      6.08 o 
  -9   4   9        2.24        0.83      1.53 o 
  -7   4   9       28.21       30.49      2.01 o 
  -5   4   9     1576.51     1532.02     12.19 o 
  -3   4   9      928.22      872.37     10.76 o 
  -1   4   9      187.03      180.30      4.60 o 
   1   4   9      140.07      141.00      4.07 o 
   3   4   9     1960.27     1867.78     12.55 o 
   5   4   9     1730.81     1672.53     13.52 o 
   7   4   9       95.80       84.69      3.92 o 
   9   4   9       74.39       75.81      3.78 o 
  11   4   9      535.82      525.81     10.25 o 
  13   4   9      241.64      250.94      9.15 o 
  15   4   9        9.61       11.40      2.87 o 
  17   4   9        6.45        3.58      3.38 o 
 -18   5   9       65.92       61.01     10.10 o 
 -16   5   9       68.96       69.56      7.18 o 
 -14   5   9      169.71      160.43      9.83 o 
 -12   5   9        3.37        1.82      2.27 o 
 -10   5   9       27.99       17.15      2.92 o 
  -8   5   9       36.41       31.23      2.40 o 
  -6   5   9      266.30      252.59      5.55 o 
  -4   5   9     1730.58     1661.40     13.92 o 
  -2   5   9      793.44      753.75      9.59 o 
   0   5   9       25.91       21.97      1.83 o 
   2   5   9     1226.32     1176.09     11.89 o 
   4   5   9     1576.45     1533.96     19.38 o 
   6   5   9       40.83       38.16      2.66 o 
   8   5   9       48.24       38.98      2.53 o 
  10   5   9      158.42      172.61      5.56 o 
  12   5   9      280.03      274.70      8.50 o 
  14   5   9       10.08       15.99      3.50 o 
  16   5   9       12.65       10.07      2.93 o 
  18   5   9        0.36       -6.24      6.24 o 
 -17   6   9      283.10      298.87     14.44 o 
 -15   6   9       63.98       75.80      7.14 o 
 -13   6   9        9.57       14.15      3.20 o 
 -11   6   9       13.30       11.54      2.62 o 
  -9   6   9        5.27        3.36      1.67 o 
  -7   6   9        8.03       11.28      1.82 o 
  -5   6   9       40.85       36.59      2.59 o 
  -3   6   9     1224.02     1197.39     11.92 o 
  -1   6   9     2011.69     1914.60     16.31 o 
   1   6   9     1256.95     1226.98     11.55 o 
   3   6   9     1130.38     1118.82     13.69 o 
   5   6   9      266.02      259.10      6.05 o 
   7   6   9       30.29       29.62      2.34 o 
   9   6   9       33.74       35.20      2.78 o 
  11   6   9      124.95      137.15      5.70 o 
  13   6   9      170.05      169.37      9.22 o 
  15   6   9        0.65       -0.61      3.05 o 
  17   6   9        1.54       -0.11      4.11 o 
 -16   7   9       49.27       59.45      6.95 o 
 -14   7   9        8.33        4.21      2.68 o 
 -12   7   9       23.63       22.94      3.23 o 
 -10   7   9        1.40        2.00      1.98 o 
  -8   7   9        7.05       15.80      2.34 o 
  -6   7   9       30.16       27.92      2.20 o 
  -4   7   9       95.57       83.75      3.48 o 
  -2   7   9      836.36      814.40     11.55 o 
   0   7   9      961.10      950.69     10.93 o 
   2   7   9     1000.34      962.41     10.05 o 
   4   7   9       28.29       26.08      2.41 o 
   6   7   9        8.02        9.42      1.88 o 
   8   7   9        1.86        2.61      1.64 o 
  10   7   9        7.15        4.94      1.87 o 
  12   7   9       80.79       90.58      4.91 o 
  14   7   9      153.74      148.14      7.82 o 
  16   7   9       80.55       86.54      6.84 o 
 -15   8   9       42.43       51.11      5.49 o 
 -13   8   9        8.00        9.12      2.89 o 
 -11   8   9        2.77        0.25      2.12 o 
  -9   8   9       21.40       22.70      2.78 o 
  -7   8   9        1.88        2.40      1.71 o 
  -5   8   9       48.36       45.33      3.04 o 
  -3   8   9     1594.67     1561.01     15.72 o 
  -1   8   9     4165.84     4195.56     33.41 o 
   1   8   9     2443.12     2408.48     24.31 o 
   3   8   9       50.15       47.89      3.12 o 
   5   8   9       36.49       33.43      3.10 o 
   7   8   9        7.04       13.42      2.07 o 
   9   8   9       39.21       31.96      2.85 o 
  11   8   9       30.03       32.15      3.29 o 
  13   8   9       87.49       85.49      5.42 o 
  15   8   9       78.17       93.23      6.66 o 
  17   8   9       21.31       32.52      8.45 o 
 -14   9   9       51.82       61.62      4.92 o 
 -12   9   9       14.91       17.59      3.09 o 
 -10   9   9        6.09        3.65      1.99 o 
  -8   9   9       39.16       36.20      3.11 o 
  -6   9   9       33.65       32.72      2.58 o 
  -4   9   9       74.42       77.28      3.73 o 
  -2   9   9     1239.03     1224.92     13.40 o 
   0   9   9     1201.42     1183.71     13.67 o 
   2   9   9      467.60      469.50      9.85 o 
   4   9   9        2.24        3.98      1.83 o 
   6   9   9        5.32        2.55      2.04 o 
   8   9   9       21.40       16.83      2.49 o 
  10   9   9       16.29       14.18      2.34 o 
  12   9   9       12.39       15.69      2.61 o 
  14   9   9       49.63       50.53      4.79 o 
  16   9   9       75.20       77.69      7.37 o 
 -15  10   9       68.70       86.42      7.42 o 
 -13  10   9       59.04       74.33      5.87 o 
 -11  10   9        2.37        5.00      2.31 o 
  -9  10   9       16.35       14.85      2.24 o 
  -7  10   9        7.16        6.50      1.93 o 
  -5  10   9      158.56      171.93      5.64 o 
  -3  10   9      259.41      262.12      6.79 o 
  -1  10   9     2194.71     2216.89     24.44 o 
   1  10   9      300.46      287.16      9.09 o 
   3  10   9      109.15      111.85      5.57 o 
   5  10   9       27.95       21.20      2.61 o 
   7  10   9        1.41        0.57      1.96 o 
   9  10   9        6.07        5.08      1.84 o 
  11  10   9       28.50       28.85      2.96 o 
  13  10   9       59.61       63.86      5.11 o 
  15  10   9      263.11      291.77     12.49 o 
 -14  11   9       34.25       37.82      4.76 o 
 -12  11   9       10.20       12.36      2.99 o 
 -10  11   9       28.46       31.61      3.81 o 
  -8  11   9       30.06       28.64      2.88 o 
  -6  11   9      124.99      135.58      5.67 o 
  -4  11   9      535.82      530.43      9.92 o 
  -2  11   9      226.17      226.39      6.85 o 
   0  11   9      345.46      360.52      8.27 o 
   2  11   9      627.10      629.27     13.72 o 
   4  11   9      116.91      133.15      8.16 o 
   6  11   9       13.35        8.44      2.21 o 
   8  11   9        2.76        1.45      1.99 o 
  10  11   9        2.36        0.64      2.13 o 
  12  11   9       23.62       24.24      3.14 o 
  14  11   9       65.66       67.52      6.94 o 
 -13  12   9      156.42      177.93      9.12 o 
 -11  12   9       23.58       23.94      4.36 o 
  -9  12   9       12.40       14.53      3.57 o 
  -7  12   9       80.87       90.23      4.94 o 
  -5  12   9      279.88      275.65      7.49 o 
  -3  12   9       49.92       53.27      3.50 o 
  -1  12   9       11.80       11.44      2.02 o 
   1  12   9      334.07      356.03     11.65 o 
   3  12   9      274.73      267.41     11.69 o 
   5  12   9        3.36        3.87      3.23 o 
   7  12   9       23.55       18.19      4.04 o 
   9  12   9       14.90       14.64      3.41 o 
  11  12   9       10.21        8.65      2.46 o 
  13  12   9       54.08       60.83      5.86 o 
  15  12   9       63.24       83.66     11.35 o 
 -12  13   9       54.04       61.51      5.87 o 
 -10  13   9       59.58       73.29      5.97 o 
  -8  13   9       87.53       97.75      5.91 o 
  -6  13   9      170.19      180.64      7.70 o 
  -4  13   9      241.50      262.96      7.48 o 
  -2  13   9        0.79        0.33      1.52 o 
   0  13   9       12.40       11.55      2.75 o 
   2  13   9      181.83      198.20      9.12 o 
   4  13   9      210.49      217.73     11.19 o 
   6  13   9        9.60       10.21      3.70 o 
   8  13   9        8.01        4.48      3.68 o 
  10  13   9       59.08       65.31      6.03 o 
  12  13   9      156.43      168.48     10.51 o 
  14  13   9       10.67       13.07      4.35 o 
 -11  14   9       65.69       74.13      6.34 o 
  -9  14   9       49.66       56.58      4.80 o 
  -7  14   9      153.65      156.35      8.12 o 
  -5  14   9       10.10       17.52      3.14 o 
  -3  14   9       18.43       16.31      2.59 o 
  -1  14   9        5.67        7.01      2.24 o 
   1  14   9       11.84       11.17      2.83 o 
   3  14   9      314.96      325.99     13.72 o 
   5  14   9      169.71      174.41     10.53 o 
   7  14   9        8.33        7.17      4.80 o 
   9  14   9       51.88       63.05      6.84 o 
  11  14   9       34.22       38.14      5.64 o 
  13  14   9        9.57       14.20      5.46 o 
 -10  15   9      263.10      308.65     12.10 o 
  -8  15   9       78.12       91.28      6.69 o 
  -6  15   9        0.65        0.14      2.65 o 
  -4  15   9        9.64       12.05      2.72 o 
  -2  15   9       10.10       13.19      2.89 o 
   0  15   9       12.99       15.75      3.78 o 
   2  15   9       16.32       17.48      4.91 o 
   4  15   9      129.32      142.34      9.75 o 
   6  15   9       63.99       74.21      7.51 o 
   8  15   9       42.42       53.31      6.62 o 
  10  15   9       68.73       79.21      7.67 o 
  12  15   9       10.84       14.76      7.67 o 
  -9  16   9       75.18       88.64      8.28 o 
  -7  16   9       80.52       94.01      6.78 o 
  -5  16   9       12.69       18.43      3.30 o 
  -3  16   9        6.30        5.37      2.33 o 
  -1  16   9        5.46        2.89      2.89 o 
   1  16   9       15.57       17.05      4.69 o 
   3  16   9        3.52        2.49      3.79 o 
   5  16   9       68.93       74.36      7.58 o 
   7  16   9       49.30       59.66      7.04 o 
   9  16   9       76.63       99.54     12.20 o 
  -8  17   9       21.32       23.86      5.01 o 
  -6  17   9        1.55       -2.81      2.81 o 
  -4  17   9        6.43       12.79      4.58 o 
  -2  17   9        4.79        6.04      3.27 o 
   0  17   9        1.26       -0.12      2.78 o 
   2  17   9        5.21        0.41      4.07 o 
   4  17   9       39.29       43.43      6.02 o 
   6  17   9      283.12      330.41     15.62 o 
   8  17   9      132.89      144.76     20.16 o 
  -3  18   9        2.42        1.18      3.96 o 
  -1  18   9        6.87        2.46      2.91 o 
   1  18   9        0.17       -0.70      3.52 o 
   3  18   9        3.93        1.11      4.83 o 
   5  18   9       65.89       79.28     15.95 o 
  -2  19   9        0.13       -2.69      4.28 o 
   0   0  10        3.96        0.43      0.80 o 
   2   0  10       28.68       18.78      1.16 o 
   4   0  10       60.10       62.38      2.31 o 
   6   0  10      611.11      611.73      8.06 o 
   8   0  10      368.39      369.03      8.20 o 
  10   0  10      118.58      124.24      5.75 o 
  12   0  10       43.11       44.06      3.84 o 
  14   0  10       18.14       23.61      3.72 o 
  16   0  10        3.25        7.12      2.70 o 
  18   0  10       11.31       14.56      9.04 o 
 -17   1  10        4.55        2.66      3.25 o 
 -15   1  10       10.29        7.70      2.83 o 
 -13   1  10       56.95       47.59      4.13 o 
 -11   1  10      655.61      660.23     13.32 o 
  -9   1  10      303.77      329.83      7.94 o 
  -7   1  10      529.41      504.67      7.49 o 
  -5   1  10      462.55      475.75      6.56 o 
  -3   1  10       49.50       48.95      2.30 o 
  -1   1  10       80.86       87.02      2.65 o 
   1   1  10       80.81       87.03      2.58 o 
   3   1  10        2.38        4.15      0.91 o 
   5   1  10      515.02      506.02      7.01 o 
   7   1  10      447.15      438.44      8.64 o 
   9   1  10       32.19       34.06      3.28 o 
  11   1  10        1.04        1.33      2.09 o 
  13   1  10       23.15       25.90      3.31 o 
  15   1  10        1.59        0.57      2.82 o 
  17   1  10       19.21       28.89      4.68 o 
 -18   2  10        0.65       -2.59      4.92 o 
 -16   2  10        2.75        2.41      3.13 o 
 -14   2  10       93.99       92.90      6.78 o 
 -12   2  10      167.64      175.07      7.86 o 
 -10   2  10      137.94      141.24      6.68 o 
  -8   2  10      134.49      124.78      4.83 o 
  -6   2  10     1133.46     1090.77     10.22 o 
  -4   2  10      965.88      920.57      9.27 o 
  -2   2  10       67.22       65.87      2.72 o 
   0   2  10       28.83       18.83      1.64 o 
   2   2  10       67.10       66.01      2.05 o 
   4   2  10      213.23      202.02      3.98 o 
   6   2  10      486.73      453.88      7.11 o 
   8   2  10      229.73      229.14      6.43 o 
  10   2  10      130.93      121.99      5.66 o 
  12   2  10       36.26       38.44      3.45 o 
  14   2  10        2.79        2.98      2.30 o 
  16   2  10        0.05       -1.58      2.38 o 
 -17   3  10        2.30        5.49      5.33 o 
 -15   3  10       43.39       40.44      4.98 o 
 -13   3  10       51.38       60.65      5.64 o 
 -11   3  10      251.84      244.78     10.45 o 
  -9   3  10        6.86        3.30      1.66 o 
  -7   3  10      137.28      138.95      4.46 o 
  -5   3  10       93.33       95.13      3.32 o 
  -3   3  10      465.17      426.09      6.87 o 
  -1   3  10        2.41        4.43      1.25 o 
   1   3  10       49.46       46.17      2.51 o 
   3   3  10      465.45      420.98      6.31 o 
   5   3  10     1296.33     1282.45     12.22 o 
   7   3  10      591.21      592.75      9.92 o 
   9   3  10      247.91      254.54      9.26 o 
  11   3  10       57.42       51.68      3.98 o 
  13   3  10        7.18        7.05      2.12 o 
  15   3  10        4.45        2.17      3.44 o 
  17   3  10       15.84       12.29      5.00 o 
 -18   4  10       19.32        9.84      8.63 o 
 -16   4  10       77.13       76.25      7.37 o 
 -14   4  10      290.02      287.29     15.43 o 
 -12   4  10      157.39      160.67      9.41 o 
 -10   4  10       53.66       52.11      3.90 o 
  -8   4  10       34.52       37.37      2.54 o 
  -6   4  10      349.49      336.98      7.01 o 
  -4   4  10      322.06      317.91      6.04 o 
  -2   4  10      213.40      199.63      5.16 o 
   0   4  10       60.00       63.15      2.88 o 
   2   4  10      966.33      914.77     11.12 o 
   4   4  10      321.80      324.24      6.73 o 
   6   4  10      313.63      305.22      6.25 o 
   8   4  10       16.79       17.09      2.30 o 
  10   4  10      468.40      463.10     10.34 o 
  12   4  10      113.19      102.89      5.59 o 
  14   4  10       18.09       21.20      3.73 o 
  16   4  10       11.68       11.80      3.06 o 
 -17   5  10       25.55       31.68      7.13 o 
 -15   5  10       31.35       27.07      5.10 o 
 -13   5  10      116.54      123.20      8.74 o 
 -11   5  10       55.04       56.20      4.70 o 
  -9   5  10        7.62        5.97      1.73 o 
  -7   5  10       30.00       28.91      2.33 o 
  -5   5  10      522.78      491.66      7.97 o 
  -3   5  10     1297.57     1285.66     17.33 o 
  -1   5  10      514.52      511.96      8.19 o 
   1   5  10      462.08      468.97      7.80 o 
   3   5  10       93.13       95.39      4.05 o 
   5   5  10      522.98      502.68      8.88 o 
   7   5  10        9.98       12.72      1.89 o 
   9   5  10       13.31       17.74      2.53 o 
  11   5  10      356.24      374.38     10.21 o 
  13   5  10      100.37      119.26      6.26 o 
  15   5  10       21.18       21.11      3.55 o 
  17   5  10        2.04       -2.97      8.88 o 
 -16   6  10       46.32       68.32      8.97 o 
 -14   6  10      150.34      160.32     10.19 o 
 -12   6  10       13.17       11.74      2.75 o 
 -10   6  10       39.93       36.24      3.54 o 
  -8   6  10        3.09        3.54      1.55 o 
  -6   6  10       14.58       12.99      1.79 o 
  -4   6  10      313.90      305.82      6.89 o 
  -2   6  10      486.55      459.55      7.64 o 
   0   6  10      611.36      617.53      9.60 o 
   2   6  10     1132.31     1093.02     13.02 o 
   4   6  10      349.74      331.83      8.08 o 
   6   6  10       14.56       13.98      2.00 o 
   8   6  10        8.56        8.31      1.58 o 
  10   6  10       14.49       15.31      2.27 o 
  12   6  10       52.69       64.47      4.82 o 
  14   6  10       33.46       30.05      3.80 o 
  16   6  10        2.12       -2.64      4.07 o 
 -17   7  10       55.44       68.57     12.33 o 
 -15   7  10       38.90       64.19      7.01 o 
 -13   7  10        4.65       10.67      5.33 o 
 -11   7  10       97.35       94.25      5.66 o 
  -9   7  10        1.52        0.92      1.75 o 
  -7   7  10       12.10       12.30      2.14 o 
  -5   7  10        9.91        8.44      1.75 o 
  -3   7  10      590.92      594.25     10.06 o 
  -1   7  10      447.49      409.71      8.24 o 
   1   7  10      529.50      512.63      8.38 o 
   3   7  10      137.20      134.42      4.86 o 
   5   7  10       29.93       28.31      2.53 o 
   7   7  10       12.15       10.03      1.81 o 
   9   7  10       79.05       78.51      4.37 o 
  11   7  10      104.47      116.21      5.46 o 
  13   7  10      168.98      167.03      7.46 o 
  15   7  10       43.57       26.26      4.43 o 
  17   7  10       35.05       41.52     11.73 o 
 -16   8  10       84.63      110.31     12.47 o 
 -14   8  10       23.90       25.28      5.64 o 
 -12   8  10        9.35        8.85      2.59 o 
 -10   8  10       25.87       32.13      3.59 o 
  -8   8  10       13.83       12.79      2.55 o 
  -6   8  10        8.61        8.79      1.91 o 
  -4   8  10       16.86       14.92      2.01 o 
  -2   8  10      229.52      238.77      5.62 o 
   0   8  10      368.39      361.61      7.28 o 
   2   8  10      134.64      120.65      4.82 o 
   4   8  10       34.67       31.89      2.60 o 
   6   8  10        3.10        1.98      2.13 o 
   8   8  10       13.83       14.39      2.26 o 
  10   8  10       23.29       28.10      3.02 o 
  12   8  10       35.99       35.04      3.52 o 
  14   8  10       77.56       72.55      5.79 o 
  16   8  10       26.46       39.38      5.75 o 
 -15   9  10       94.97      120.55      9.41 o 
 -13   9  10       36.16       46.90      5.62 o 
 -11   9  10       12.32       22.14      3.31 o 
  -9   9  10       54.93       61.08      4.30 o 
  -7   9  10       78.93       83.08      4.46 o 
  -5   9  10       13.29       15.87      2.05 o 
  -3   9  10      247.97      250.41      7.11 o 
  -1   9  10       32.22       32.31      2.71 o 
   1   9  10      303.58      309.97      7.70 o 
   3   9  10        6.85        5.51      1.95 o 
   5   9  10        7.57        6.34      2.23 o 
   7   9  10        1.54        0.81      2.13 o 
   9   9  10       54.86       61.84      4.79 o 
  11   9  10        0.30        0.05      2.03 o 
  13   9  10       31.79       30.14      3.71 o 
  15   9  10       88.24       98.16      8.91 o 
 -14  10  10        2.32       10.62      4.02 o 
 -12  10  10       33.69       46.96      4.38 o 
 -10  10  10       11.06        6.16      1.95 o 
  -8  10  10       23.26       27.25      2.73 o 
  -6  10  10       14.54       13.76      2.47 o 
  -4  10  10      467.97      470.00      9.37 o 
  -2  10  10      131.13      131.12      5.33 o 
   0  10  10      118.54      122.96      6.63 o 
   2  10  10      138.16      138.74      6.73 o 
   4  10  10       53.60       55.19      4.54 o 
   6  10  10       40.01       37.56      3.48 o 
   8  10  10       25.86       29.23      3.53 o 
  10  10  10       11.09        7.35      2.67 o 
  12  10  10       21.30       20.25      3.27 o 
  14  10  10       70.83       91.11      8.88 o 
 -15  11  10        9.14        4.81      6.22 o 
 -13  11  10       75.23       78.91      6.29 o 
 -11  11  10        4.47        5.63      2.49 o 
  -9  11  10        0.29       -1.81      1.81 o 
  -7  11  10      104.56      119.09      5.57 o 
  -5  11  10      356.04      370.13      8.66 o 
  -3  11  10       57.29       57.45      3.61 o 
  -1  11  10        1.03        0.68      2.24 o 
   1  11  10      656.12      669.19     14.55 o 
   3  11  10      251.70      271.86     13.76 o 
   5  11  10       54.99       54.51      5.56 o 
   7  11  10       97.44       92.82      6.20 o 
   9  11  10       12.29       14.43      3.00 o 
  11  11  10        4.46        6.91      2.34 o 
  13  11  10       47.16       52.74      5.64 o 
 -14  12  10       17.47       18.14      8.68 o 
 -12  12  10       97.51      119.38      8.42 o 
 -10  12  10       21.25       17.39      3.39 o 
  -8  12  10       35.97       39.38      3.89 o 
  -6  12  10       52.64       57.16      4.13 o 
  -4  12  10      113.24      107.25      4.88 o 
  -2  12  10       36.33       31.96      2.97 o 
   0  12  10       43.13       43.92      4.21 o 
   2  12  10      167.80      170.37      8.54 o 
   4  12  10      157.26      156.41      9.55 o 
   6  12  10       13.13       17.00      4.62 o 
   8  12  10        9.31        6.30      2.81 o 
  10  12  10       33.70       29.86      4.64 o 
  12  12  10       97.40      121.62      8.04 o 
  14  12  10       22.76       12.31      4.27 o 
 -11  13  10       47.13       54.10      5.38 o 
  -9  13  10       31.81       30.84      3.81 o 
  -7  13  10      168.79      170.65      7.63 o 
  -5  13  10      100.49      109.79      6.14 o 
  -3  13  10        7.20        4.98      1.69 o 
  -1  13  10       23.09       19.18      2.61 o 
   1  13  10       56.85       46.11      4.76 o 
   3  13  10       51.43       65.65      6.64 o 
   5  13  10      116.63      110.47      8.18 o 
   7  13  10        4.64        2.49      3.98 o 
   9  13  10       36.22       37.49      5.39 o 
  11  13  10       75.20       74.73      7.67 o 
  13  13  10        4.91        5.58      7.63 o 
 -12  14  10       22.73       23.70      9.46 o 
 -10  14  10       70.89       79.99      6.47 o 
  -8  14  10       77.56       78.56      5.72 o 
  -6  14  10       33.43       33.42      3.77 o 
  -4  14  10       18.11       21.50      2.92 o 
  -2  14  10        2.81        1.46      2.14 o 
   0  14  10       18.18       18.23      3.71 o 
   2  14  10       93.93       92.92      6.83 o 
   4  14  10      290.29      286.88     15.30 o 
   6  14  10      150.20      177.56     13.62 o 
   8  14  10       23.86       33.69      5.48 o 
  10  14  10        2.33        2.76      6.05 o 
  12  14  10       17.48       26.97     10.72 o 
 -11  15  10        2.96        6.68      5.90 o 
  -9  15  10       88.22      113.08      7.00 o 
  -7  15  10       43.63       45.59      5.36 o 
  -5  15  10       21.22       27.42      3.63 o 
  -3  15  10        4.43        4.07      2.32 o 
  -1  15  10        1.59        4.38      2.68 o 
   1  15  10       10.30       16.48      5.66 o 
   3  15  10       43.40       51.61      6.40 o 
   5  15  10       31.34       35.68      5.95 o 
   7  15  10       38.90       50.01      6.71 o 
   9  15  10       94.89      112.45      9.29 o 
  11  15  10        9.16       -2.87      5.90 o 
  -8  16  10       26.44       42.12      6.21 o 
  -6  16  10        2.12        3.09      2.89 o 
  -4  16  10       11.67        8.39      2.79 o 
  -2  16  10        0.04        0.09      2.87 o 
   0  16  10        3.24        6.28      3.66 o 
   2  16  10        2.77        9.64      3.55 o 
   4  16  10       77.08       81.85      9.31 o 
   6  16  10       46.35       53.02      6.92 o 
   8  16  10       84.65       75.66     11.29 o 
  -7  17  10       35.08       36.63      6.80 o 
  -5  17  10        2.05       -3.41      6.07 o 
  -3  17  10       15.85       14.37      4.29 o 
  -1  17  10       19.21       23.35      4.38 o 
   1  17  10        4.56        5.41      4.93 o 
   3  17  10        2.29       -1.71      3.71 o 
   5  17  10       25.54       35.90     11.35 o 
  -2  18  10       28.58       22.83      8.58 o 
   0  18  10       11.29       15.29      7.96 o 
   1   0  11       23.77       19.51      1.43 o 
   3   0  11        2.75        1.50      0.97 o 
   5   0  11       70.55       56.01      2.68 o 
   7   0  11      147.49      155.78      5.30 o 
   9   0  11       73.59       69.85      4.52 o 
  11   0  11       87.53       84.00      5.11 o 
  13   0  11        5.76        5.16      2.16 o 
  15   0  11        1.81        3.38      2.84 o 
  17   0  11        3.54        4.60      3.88 o 
 -16   1  11       32.77       38.38      4.68 o 
 -14   1  11        1.92        4.43      2.40 o 
 -12   1  11       64.88       64.50      4.66 o 
 -10   1  11       15.89       15.04      2.60 o 
  -8   1  11      589.51      574.29     11.35 o 
  -6   1  11      349.69      346.97      6.43 o 
  -4   1  11      109.97      101.75      3.19 o 
  -2   1  11      166.01      158.44      4.18 o 
   0   1  11       23.75       19.38      1.40 o 
   2   1  11       93.33       71.68      2.77 o 
   4   1  11        5.63        5.91      1.29 o 
   6   1  11      805.04      802.19     11.44 o 
   8   1  11     1040.40     1032.22     15.11 o 
  10   1  11      239.12      205.20     12.54 o 
  12   1  11        0.13       -2.27      2.27 o 
  14   1  11        5.96        6.47      2.40 o 
  16   1  11        7.28       11.99      3.07 o 
 -17   2  11        2.18        4.71      3.05 o 
 -15   2  11       33.67       39.22      4.63 o 
 -13   2  11       54.14       57.13      4.61 o 
 -11   2  11      208.79      213.06      8.52 o 
  -9   2  11       68.60       71.14      4.47 o 
  -7   2  11       36.46       32.69      2.50 o 
  -5   2  11      688.52      619.93      8.03 o 
  -3   2  11       78.16       82.56      3.17 o 
  -1   2  11       93.28       68.31      2.71 o 
   1   2  11      166.03      154.96      4.80 o 
   3   2  11        0.97        1.09      1.20 o 
   5   2  11      258.76      235.84      5.75 o 
   7   2  11      227.68      228.28      6.53 o 
   9   2  11      399.65      382.22      9.76 o 
  11   2  11       28.38       31.37      3.32 o 
  13   2  11        3.69        4.29      2.24 o 
  15   2  11        7.98        9.77      2.92 o 
  17   2  11        0.62        2.42      4.20 o 
 -16   3  11        0.97        6.78      3.37 o 
 -14   3  11      117.59      130.49      9.20 o 
 -12   3  11       85.36       78.29      5.96 o 
 -10   3  11       34.14       29.63      4.73 o 
  -8   3  11       45.96       44.37      3.19 o 
  -6   3  11       37.41       36.79      2.37 o 
  -4   3  11      225.53      223.44      4.96 o 
  -2   3  11        0.98        1.00      1.21 o 
   0   3  11        2.76        1.99      1.22 o 
   2   3  11       78.21       78.76      3.48 o 
   4   3  11      255.44      251.89      6.55 o 
   6   3  11       77.51       78.32      3.41 o 
   8   3  11      337.66      331.91      7.96 o 
  10   3  11        1.02        2.42      2.02 o 
  12   3  11       19.42       16.88      2.80 o 
  14   3  11        2.56       -0.35      2.43 o 
  16   3  11       14.04       14.35      3.23 o 
 -17   4  11       21.68       28.61      7.38 o 
 -15   4  11       49.80       53.54      6.45 o 
 -13   4  11       33.26       43.34      5.65 o 
 -11   4  11       63.83       65.97      6.83 o 
  -9   4  11       17.81       16.49      2.71 o 
  -7   4  11        0.79        3.48      1.54 o 
  -5   4  11       31.97       28.35      2.05 o 
  -3   4  11      255.32      257.65      5.77 o 
  -1   4  11        5.64        2.71      1.31 o 
   1   4  11      109.98      105.96      3.92 o 
   3   4  11      225.56      221.42      6.67 o 
   5   4  11      394.21      354.67      7.47 o 
   7   4  11       11.98       10.45      2.25 o 
   9   4  11      126.01      128.37      5.77 o 
  11   4  11      140.65      139.21      6.34 o 
  13   4  11        2.41        0.95      2.19 o 
  15   4  11       25.58       27.44      4.09 o 
  17   4  11        0.23        0.18      5.71 o 
 -16   5  11        7.04       18.17      5.06 o 
 -14   5  11       65.18       55.89      7.15 o 
 -12   5  11       12.67       16.79      3.48 o 
 -10   5  11       18.78       21.20      3.36 o 
  -8   5  11       70.51       76.87      3.82 o 
  -6   5  11       19.53       18.93      1.91 o 
  -4   5  11      394.23      359.55      7.57 o 
  -2   5  11      258.81      238.85      5.66 o 
   0   5  11       70.58       54.42      2.87 o 
   2   5  11      688.66      648.21     11.36 o 
   4   5  11       31.98       35.09      2.76 o 
   6   5  11       66.14       64.93      3.78 o 
   8   5  11       10.17        8.57      1.69 o 
  10   5  11      186.39      190.06      7.38 o 
  12   5  11       85.60       91.24      5.65 o 
  14   5  11       22.54       25.61      3.65 o 
  16   5  11        2.08        7.72      3.42 o 
 -15   6  11       42.52       49.16      6.52 o 
 -13   6  11        4.19        7.18      2.83 o 
 -11   6  11       32.49       36.44      4.30 o 
  -9   6  11        7.81        4.45      2.00 o 
  -7   6  11       25.12       23.74      2.47 o 
  -5   6  11       66.17       61.79      3.18 o 
  -3   6  11       77.47       75.04      4.07 o 
  -1   6  11      805.02      801.06     10.95 o 
   1   6  11      349.78      339.58      8.38 o 
   3   6  11       37.40       37.59      3.02 o 
   5   6  11       19.53       19.81      2.49 o 
   7   6  11      120.11      108.82      5.44 o 
   9   6  11        1.57        6.90      2.00 o 
  11   6  11       71.77       77.60      5.15 o 
  13   6  11       61.89       72.28      5.13 o 
  15   6  11        1.39        3.19      2.73 o 
 -16   7  11       21.95       46.08      7.74 o 
 -14   7  11       15.50       14.25      3.94 o 
 -12   7  11        3.26        1.56      2.71 o 
 -10   7  11       42.99       56.44      4.58 o 
  -8   7  11       51.23       49.23      3.49 o 
  -6   7  11      120.03      112.63      4.97 o 
  -4   7  11       11.95        9.37      2.25 o 
  -2   7  11      227.73      233.75      6.12 o 
   0   7  11      147.45      146.69      5.32 o 
   2   7  11       36.45       30.03      4.49 o 
   4   7  11        0.79        0.57      1.66 o 
   6   7  11       25.18       21.13      2.79 o 
   8   7  11       17.52       20.68      2.83 o 
  10   7  11       13.25       18.69      3.06 o 
  12   7  11      224.64      243.87      9.39 o 
  14   7  11       26.81       20.90      3.48 o 
  16   7  11       15.51       12.25      5.03 o 
 -15   8  11       41.04       51.61      6.36 o 
 -13   8  11        5.67        6.48      2.77 o 
 -11   8  11        7.39        3.02      2.27 o 
  -9   8  11       13.52       14.28      2.42 o 
  -7   8  11       17.52       18.78      2.40 o 
  -5   8  11       10.17        8.50      2.28 o 
  -3   8  11      337.65      322.48      8.88 o 
  -1   8  11     1040.44     1047.19     12.73 o 
   1   8  11      589.66      574.15     10.54 o 
   3   8  11       45.87       42.27      3.29 o 
   5   8  11       70.50       65.76      4.12 o 
   7   8  11       51.14       50.64      3.82 o 
   9   8  11        8.12        9.59      2.40 o 
  11   8  11       21.66       26.29      3.72 o 
  13   8  11       90.70       92.75      7.13 o 
  15   8  11       56.82       55.23      6.63 o 
 -14   9  11       73.23       83.99      7.73 o 
 -12   9  11        0.10       -1.50      2.50 o 
 -10   9  11       12.64       12.01      2.49 o 
  -8   9  11        8.13        6.39      1.93 o 
  -6   9  11        1.57        0.87      1.79 o 
  -4   9  11      126.10      124.82      4.94 o 
  -2   9  11      399.62      396.12      9.13 o 
   0   9  11       73.59       67.16      4.38 o 
   2   9  11       68.50       72.72      4.17 o 
   4   9  11       17.85       12.74      3.01 o 
   6   9  11        7.83        4.51      2.41 o 
   8   9  11       13.56       15.36      2.80 o 
  10   9  11       15.49       16.68      2.80 o 
  12   9  11        1.95       -0.71      2.57 o 
  14   9  11       20.38       21.38      5.05 o 
 -13  10  11       34.59       57.19      6.42 o 
 -11  10  11        9.33        8.83      2.18 o 
  -9  10  11       15.50       18.53      2.72 o 
  -7  10  11       13.22       14.04      2.24 o 
  -5  10  11      186.46      192.51      6.85 o 
  -3  10  11        1.02        0.78      1.85 o 
  -1  10  11      239.04      216.00      7.64 o 
   1  10  11       15.92       15.30      2.50 o 
   3  10  11       34.18       36.23      3.75 o 
   5  10  11       18.80       15.37      2.62 o 
   7  10  11       43.03       47.58      4.42 o 
   9  10  11       12.62       11.55      3.88 o 
  11  10  11       11.82        6.77      2.94 o 
  13  10  11       53.91       68.51      6.41 o 
 -14  11  11        8.08       14.35      8.70 o 
 -12  11  11       47.41       58.90      5.46 o 
 -10  11  11       11.82        8.05      2.34 o 
  -8  11  11       21.65       26.34      2.85 o 
  -6  11  11       71.79       76.75      4.71 o 
  -4  11  11      140.64      138.34      5.52 o 
  -2  11  11       28.43       24.46      3.18 o 
   0  11  11       87.44       90.75      5.80 o 
   2  11  11      208.82      211.65      7.86 o 
   4  11  11       63.79       58.72      5.39 o 
   6  11  11       32.44       35.28      5.06 o 
   8  11  11        7.37        7.61      3.71 o 
  10  11  11        9.31        4.93      2.94 o 
  12  11  11       53.88       70.61      6.30 o 
  14  11  11       35.07       42.53      9.02 o 
 -13  12  11       22.96       29.36      6.89 o 
 -11  12  11       53.88       62.26      5.60 o 
  -9  12  11        1.96        1.18      2.74 o 
  -7  12  11      224.74      238.82      7.79 o 
  -5  12  11       85.59       89.27      5.03 o 
  -3  12  11       19.36       15.24      2.43 o 
  -1  12  11        0.13        0.33      1.84 o 
   1  12  11       64.86       67.34      5.15 o 
   3  12  11       85.43       85.27      8.51 o 
   5  12  11       12.67       11.08      4.08 o 
   7  12  11        3.26       11.19      5.24 o 
   9  12  11        0.10       -3.62      4.13 o 
  11  12  11       47.46       59.67      6.05 o 
 -12  13  11        8.14       19.15      6.61 o 
 -10  13  11       53.94       75.09      6.13 o 
  -8  13  11       90.72       88.65      5.94 o 
  -6  13  11       61.86       72.45      5.33 o 
  -4  13  11        2.41        1.17      2.53 o 
  -2  13  11        3.70        2.97      2.17 o 
   0  13  11        5.77       13.34      3.17 o 
   2  13  11       54.08       56.18      5.46 o 
   4  13  11       33.26       41.10      7.32 o 
   6  13  11        4.17       -0.99      4.69 o 
   8  13  11        5.68        2.86      3.65 o 
  10  13  11       34.55       51.14      6.59 o 
  12  13  11       22.97       29.69     10.82 o 
  -9  14  11       20.38       35.56      4.74 o 
  -7  14  11       26.79       24.89      3.94 o 
  -5  14  11       22.56       28.94      4.05 o 
  -3  14  11        2.56        0.48      2.36 o 
  -1  14  11        5.96        7.53      2.37 o 
   1  14  11        1.93        5.21      2.77 o 
   3  14  11      117.54      121.12     11.78 o 
   5  14  11       65.23       69.13      7.43 o 
   7  14  11       15.47       15.82      4.47 o 
   9  14  11       73.26      109.82      9.16 o 
  11  14  11        8.06        0.75      6.40 o 
  -8  15  11       56.83       67.97      5.51 o 
  -6  15  11        1.39       -0.27      3.18 o 
  -4  15  11       25.59       29.55      4.19 o 
  -2  15  11        7.97        6.53      2.47 o 
   0  15  11        1.80        4.19      2.83 o 
   2  15  11       33.69       32.50      5.40 o 
   4  15  11       49.79       56.38      6.88 o 
   6  15  11       42.53       44.43      6.08 o 
   8  15  11       41.05       69.18     15.74 o 
  -7  16  11       15.51       12.72      4.87 o 
  -5  16  11        2.08       -2.92      2.92 o 
  -3  16  11       14.02       12.53      3.56 o 
  -1  16  11        7.30        6.22      3.29 o 
   1  16  11       32.75       39.55      6.83 o 
   3  16  11        0.96        3.94      4.01 o 
   5  16  11        7.03       12.09      4.22 o 
  -2  17  11        0.62        1.23      4.65 o 
   0  17  11        3.54        6.22      4.66 o 
   2  17  11        2.18        6.99      6.71 o 
   0   0  12      183.32      118.01      6.49 o 
   2   0  12      423.86      310.94      6.59 o 
   4   0  12        9.02        5.34      1.24 o 
   6   0  12      137.18      136.41      5.07 o 
   8   0  12       51.46       57.01      5.90 o 
  10   0  12        5.99        6.80      2.61 o 
  12   0  12        3.22        4.03      2.17 o 
  14   0  12        3.22        3.96      2.88 o 
  16   0  12       25.08       24.47      3.80 o 
 -17   1  12       16.17       44.15     13.73 o 
 -15   1  12       21.02       22.72      3.81 o 
 -13   1  12        7.67        6.97      2.86 o 
 -11   1  12        2.34        3.68      2.57 o 
  -9   1  12       16.90       17.47      2.80 o 
  -7   1  12       38.84       36.99      3.13 o 
  -5   1  12       56.20       55.49      2.78 o 
  -3   1  12       52.33       40.92      2.39 o 
  -1   1  12      207.41      166.21      4.66 o 
   1   1  12      207.41      172.91      5.23 o 
   3   1  12       93.51       76.10      3.40 o 
   5   1  12       18.95       17.47      2.25 o 
   7   1  12       28.77       25.74      2.80 o 
   9   1  12        3.26        5.82      2.07 o 
  11   1  12       13.10        8.30      2.49 o 
  13   1  12        0.94        1.95      2.47 o 
  15   1  12        2.93        9.15      3.58 o 
  17   1  12       23.55       27.89     10.90 o 
 -16   2  12        1.39        4.11      2.86 o 
 -14   2  12       25.34       29.32      5.07 o 
 -12   2  12        1.77        3.43      2.65 o 
 -10   2  12       12.59       10.26      2.45 o 
  -8   2  12       32.15       35.35      3.04 o 
  -6   2  12       22.56       21.57      2.12 o 
  -4   2  12       97.56       78.30      3.06 o 
  -2   2  12       53.44       45.98      2.54 o 
   0   2  12      423.95      312.13      7.10 o 
   2   2  12       53.41       47.75      2.93 o 
   4   2  12      109.04       94.61      4.22 o 
   6   2  12        8.83        7.82      2.03 o 
   8   2  12       75.72       76.79      4.15 o 
  10   2  12       12.63       12.68      2.48 o 
  12   2  12       13.80       16.08      2.87 o 
  14   2  12       15.24       17.13      3.76 o 
  16   2  12       40.23       52.00      7.29 o 
 -15   3  12        2.37        4.84      5.00 o 
 -13   3  12       14.84       17.42      3.46 o 
 -11   3  12        5.80        0.90      2.41 o 
  -9   3  12        7.30       10.19      2.13 o 
  -7   3  12       15.18       15.22      2.03 o 
  -5   3  12       89.62       72.10      3.32 o 
  -3   3  12      210.43      179.35      4.94 o 
  -1   3  12       93.51       74.65      3.01 o 
   1   3  12       52.35       41.09      2.79 o 
   3   3  12      210.39      183.65      6.26 o 
   5   3  12       53.99       54.72      3.42 o 
   7   3  12       12.79       13.85      2.40 o 
   9   3  12       23.99       17.73      2.62 o 
  11   3  12        9.36        9.94      2.28 o 
  13   3  12       14.92       18.16      3.15 o 
  15   3  12        9.07        3.67      2.55 o 
 -16   4  12        4.83       12.07      4.27 o 
 -14   4  12       22.80       31.74      5.12 o 
 -12   4  12       91.13       94.40      6.09 o 
 -10   4  12       10.74        9.64      2.46 o 
  -8   4  12        8.62        9.34      1.92 o 
  -6   4  12       17.31       14.74      1.84 o 
  -4   4  12      204.22      190.96      5.31 o 
  -2   4  12      108.97       95.14      3.53 o 
   0   4  12        9.01        7.38      1.51 o 
   2   4  12       97.52       80.38      4.32 o 
   4   4  12      204.21      187.39      6.50 o 
   6   4  12       53.26       54.19      3.21 o 
   8   4  12       15.67       14.82      2.82 o 
  10   4  12       49.21       41.97      4.15 o 
  12   4  12       12.47       15.82      2.97 o 
  14   4  12       36.09       38.49      4.49 o 
  16   4  12       16.41        5.04      3.83 o 
 -15   5  12        6.83        1.47      3.39 o 
 -13   5  12       19.77       20.49      4.03 o 
 -11   5  12       21.14       10.57      6.32 o 
  -9   5  12       46.39       50.17      4.37 o 
  -7   5  12       62.11       55.20      3.33 o 
  -5   5  12       90.16       88.06      3.88 o 
  -3   5  12       53.95       57.26      3.12 o 
  -1   5  12       18.95       17.49      1.91 o 
   1   5  12       56.26       52.88      3.41 o 
   3   5  12       89.67       73.25      4.21 o 
   5   5  12       90.12       77.66      4.39 o 
   7   5  12        8.23        8.57      1.99 o 
   9   5  12       18.72       15.61      3.31 o 
  11   5  12       52.55       56.20      4.96 o 
  13   5  12       34.53       35.49      4.22 o 
  15   5  12        5.74        6.32      3.63 o 
 -16   6  12       17.30       17.80      9.31 o 
 -14   6  12       10.82        7.64      3.20 o 
 -12   6  12       44.43       48.47      5.07 o 
 -10   6  12       36.43       34.51      4.53 o 
  -8   6  12       42.85       44.20      3.36 o 
  -6   6  12       37.51       26.76      2.50 o 
  -4   6  12       53.27       50.61      2.73 o 
  -2   6  12        8.83        8.04      1.48 o 
   0   6  12      137.15      140.98      5.38 o 
   2   6  12       22.59       25.40      2.93 o 
   4   6  12       17.32       14.49      2.32 o 
   6   6  12       37.46       31.91      3.42 o 
   8   6  12       10.53        7.82      2.23 o 
  10   6  12       67.09       69.63      5.32 o 
  12   6  12       24.58       28.74      4.04 o 
  14   6  12        0.63        1.28      2.88 o 
  16   6  12        3.01        0.89      4.49 o 
 -15   7  12       20.75       43.50      6.47 o 
 -13   7  12        0.59        1.74      3.00 o 
 -11   7  12       98.87      110.87      7.41 o 
  -9   7  12       83.79       87.05      5.50 o 
  -7   7  12       79.08       83.57      4.51 o 
  -5   7  12        8.20        6.86      1.50 o 
  -3   7  12       12.79        8.74      1.79 o 
  -1   7  12       28.76       23.09      2.35 o 
   1   7  12       38.81       34.09      2.83 o 
   3   7  12       15.14       12.69      2.13 o 
   5   7  12       62.09       57.08      3.69 o 
   7   7  12       79.09       74.79      5.40 o 
   9   7  12        5.19        2.93      2.93 o 
  11   7  12       23.78       33.02      4.16 o 
  13   7  12        5.63        2.52      2.44 o 
  15   7  12        4.21       10.73      5.74 o 
 -14   8  12       37.99       44.33      5.51 o 
 -12   8  12        7.80        9.48      3.17 o 
 -10   8  12       92.43      101.71      6.22 o 
  -8   8  12       34.61       33.03      3.05 o 
  -6   8  12       10.51        9.30      2.19 o 
  -4   8  12       15.66       16.23      2.58 o 
  -2   8  12       75.76       74.96      4.57 o 
   0   8  12       51.41       52.82      3.90 o 
   2   8  12       32.17       35.25      3.17 o 
   4   8  12        8.62        8.87      2.04 o 
   6   8  12       42.88       36.26      3.87 o 
   8   8  12       34.61       30.58      3.32 o 
  10   8  12       72.87       82.43      5.92 o 
  12   8  12        3.77        5.58      3.97 o 
  14   8  12       33.47       30.80      6.48 o 
 -13   9  12       15.01       17.01      3.75 o 
 -11   9  12        1.17       -1.97      3.36 o 
  -9   9  12      154.65      169.61      7.98 o 
  -7   9  12        5.17        5.53      1.88 o 
  -5   9  12       18.73       18.73      2.64 o 
  -3   9  12       23.94       26.99      2.85 o 
  -1   9  12        3.26        7.28      2.21 o 
   1   9  12       16.89       21.62      2.83 o 
   3   9  12        7.31        8.31      2.09 o 
   5   9  12       46.45       50.81      4.25 o 
   7   9  12       83.78       93.53      5.98 o 
   9   9  12      154.58      165.51      7.47 o 
  11   9  12        2.94        3.20      2.48 o 
  13   9  12       27.78       23.94      7.15 o 
 -12  10  12       42.60       38.69      4.34 o 
 -10  10  12       17.81       16.83      3.08 o 
  -8  10  12       72.90       93.56      4.97 o 
  -6  10  12       67.09       71.74      4.21 o 
  -4  10  12       49.22       43.51      3.45 o 
  -2  10  12       12.62       12.98      3.04 o 
   0  10  12        5.99        7.31      2.37 o 
   2  10  12       12.58       17.07      3.21 o 
   4  10  12       10.74       13.20      3.34 o 
   6  10  12       36.40       39.26      4.22 o 
   8  10  12       92.44      102.05      6.59 o 
  10  10  12       17.84       12.56      3.20 o 
  12  10  12       10.27        3.92      2.99 o 
  14  10  12       11.05       23.87     11.55 o 
 -11  11  12       38.61       45.35      4.95 o 
  -9  11  12        2.94        2.49      2.47 o 
  -7  11  12       23.76       24.47      2.76 o 
  -5  11  12       52.48       55.26      4.18 o 
  -3  11  12        9.36        8.91      2.11 o 
  -1  11  12       13.12       11.78      2.46 o 
   1  11  12        2.34        5.15      2.79 o 
   3  11  12        5.78        4.38      2.86 o 
   5  11  12       21.16       14.42      3.14 o 
   7  11  12       98.86       96.69      7.16 o 
   9  11  12        1.17       -1.78      2.72 o 
  11  11  12       38.64       39.36      4.81 o 
  13  11  12       10.09       16.81      7.46 o 
 -12  12  12        8.00        3.42      5.10 o 
 -10  12  12       10.26        6.29      4.19 o 
  -8  12  12        3.77        6.26      2.66 o 
  -6  12  12       24.60       22.82      2.91 o 
  -4  12  12       12.47       14.21      2.65 o 
  -2  12  12       13.82       10.89      2.35 o 
   0  12  12        3.24        3.70      2.40 o 
   2  12  12        1.78        1.22      2.97 o 
   4  12  12       91.13       85.12      6.60 o 
   6  12  12       44.42       49.02      5.26 o 
   8  12  12        7.83        7.27      3.46 o 
  10  12  12       42.58       36.78      5.44 o 
  12  12  12        8.00       13.67      8.18 o 
 -11  13  12       10.10        7.15      6.22 o 
  -9  13  12       27.77       29.16      4.35 o 
  -7  13  12        5.64        1.51      2.54 o 
  -5  13  12       34.55       42.73      4.62 o 
  -3  13  12       14.90       16.76      2.57 o 
  -1  13  12        0.93        2.30      3.21 o 
   1  13  12        7.67       11.28      3.09 o 
   3  13  12       14.81       17.60      4.09 o 
   5  13  12       19.78       27.23      4.30 o 
   7  13  12        0.59        0.83      3.20 o 
   9  13  12       15.02       20.89      4.14 o 
  11  13  12       30.71       30.76     11.09 o 
  -8  14  12       33.43       31.08      4.00 o 
  -6  14  12        0.63        3.14      3.17 o 
  -4  14  12       36.12       42.20      4.77 o 
  -2  14  12       15.21       21.90      3.39 o 
   0  14  12        3.23        7.52      2.54 o 
   2  14  12       25.36       34.04      8.13 o 
   4  14  12       22.81       32.43      7.67 o 
   6  14  12       10.81       10.69      3.52 o 
   8  14  12       38.03       50.96      6.01 o 
  -7  15  12        4.21       -1.16      7.19 o 
  -5  15  12        5.73        6.11      2.76 o 
  -3  15  12        9.10        7.36      2.72 o 
  -1  15  12        2.94        5.10      2.46 o 
   1  15  12       21.02       25.71      4.74 o 
   3  15  12        2.36       17.16      4.82 o 
   5  15  12        6.82       14.66      4.39 o 
   7  15  12       20.74       33.08     12.43 o 
  -4  16  12       16.42        6.04      5.09 o 
  -2  16  12       40.23       44.57      4.75 o 
   0  16  12       25.05       34.48      5.13 o 
   2  16  12        1.39        6.85      4.14 o 
  -1  17  12       23.56       20.39      7.80 o 
   1   0  13      102.02       96.26      4.42 o 
   3   0  13       16.17       10.78      1.75 o 
   5   0  13       17.61       17.96      2.30 o 
   7   0  13        5.12        3.98      2.43 o 
   9   0  13       52.68       56.88      4.63 o 
  11   0  13       26.33       29.78      3.79 o 
  13   0  13        6.59        7.49      2.53 o 
  15   0  13       16.74       12.43      4.67 o 
 -16   1  13        2.66        0.14      6.57 o 
 -14   1  13       32.05       35.11      5.37 o 
 -12   1  13       36.54       43.28      4.64 o 
 -10   1  13       13.12       12.33      2.60 o 
  -8   1  13       79.18       88.05      4.93 o 
  -6   1  13       14.49       11.16      2.69 o 
  -4   1  13       44.16       34.94      2.75 o 
  -2   1  13       31.22       27.20      2.55 o 
   0   1  13      102.18       95.12      4.41 o 
   2   1  13      150.00      117.00      5.10 o 
   4   1  13       49.49       50.75      3.65 o 
   6   1  13       12.56       12.57      2.15 o 
   8   1  13       43.01       37.02      3.68 o 
  10   1  13      104.02      116.83      7.46 o 
  12   1  13       13.33       12.22      2.63 o 
  14   1  13       12.59       16.45      3.76 o 
  16   1  13        8.33        3.23      5.20 o 
 -15   2  13        5.45       13.05      3.48 o 
 -13   2  13       13.89       13.16      3.31 o 
 -11   2  13        1.56        6.35      3.15 o 
  -9   2  13       29.50       28.76      3.73 o 
  -7   2  13       21.41       19.42      2.67 o 
  -5   2  13       29.74       24.07      2.68 o 
  -3   2  13      106.42       92.42      4.37 o 
  -1   2  13      150.02      117.23      4.64 o 
   1   2  13       31.24       24.55      2.42 o 
   3   2  13       55.63       39.99      3.18 o 
   5   2  13        2.84        3.09      2.00 o 
   7   2  13       27.56       25.54      3.29 o 
   9   2  13       49.44       47.63      4.86 o 
  11   2  13       44.30       48.24      4.81 o 
  13   2  13       23.21       23.55      4.24 o 
  15   2  13        7.23        7.50      4.30 o 
 -16   3  13        3.30       10.10      6.87 o 
 -14   3  13        6.07        3.83      3.33 o 
 -12   3  13       24.99       27.41      3.79 o 
 -10   3  13        8.50       10.18      2.57 o 
  -8   3  13       23.60       28.51      3.21 o 
  -6   3  13      146.71      147.17      5.66 o 
  -4   3  13      103.81       95.68      4.61 o 
  -2   3  13       55.48       42.12      2.71 o 
   0   3  13       16.13       13.61      1.81 o 
   2   3  13      106.61       93.38      4.77 o 
   4   3  13      115.08       92.78      4.86 o 
   6   3  13       20.26       21.64      2.83 o 
   8   3  13       40.34       39.67      4.00 o 
  10   3  13        1.36        0.24      2.46 o 
  12   3  13       15.53       22.18      3.92 o 
  14   3  13        1.23        2.89      3.15 o 
  16   3  13        9.54       -0.66      5.38 o 
 -15   4  13        6.43        8.74      4.57 o 
 -13   4  13       25.29       23.12      4.25 o 
 -11   4  13       54.00       68.87      5.51 o 
  -9   4  13        1.70        1.47      2.69 o 
  -7   4  13      170.15      166.06      5.83 o 
  -5   4  13       99.65       98.07      4.40 o 
  -3   4  13      115.08       89.57      3.85 o 
  -1   4  13       49.58       54.17      3.06 o 
   1   4  13       44.17       33.17      2.96 o 
   3   4  13      103.97       99.33      4.95 o 
   5   4  13       14.18       11.59      2.31 o 
   7   4  13       24.49       27.13      3.32 o 
   9   4  13        0.66        4.44      2.60 o 
  11   4  13       11.48       15.39      3.39 o 
  13   4  13       44.02       45.71      5.12 o 
  15   4  13       12.84        2.98     11.84 o 
 -14   5  13        3.41        0.99      2.61 o 
 -12   5  13       12.17        7.84      2.96 o 
 -10   5  13       11.19       19.47      3.20 o 
  -8   5  13       27.11       21.43      2.51 o 
  -6   5  13      119.97      109.49      4.81 o 
  -4   5  13       14.20        8.98      1.48 o 
  -2   5  13        2.86        2.97      1.25 o 
   0   5  13       17.51       19.76      2.38 o 
   2   5  13       29.74       21.46      2.64 o 
   4   5  13       99.68      108.62      5.34 o 
   6   5  13       27.89       24.89      2.98 o 
   8   5  13        2.97        4.22      2.09 o 
  10   5  13       46.12       53.55      5.57 o 
  12   5  13       21.89       21.85      3.49 o 
  14   5  13       54.39       62.14      6.25 o 
 -13   6  13       13.73       20.43      4.77 o 
 -11   6  13       30.54       23.64      3.77 o 
  -9   6  13       31.67       39.28      4.07 o 
  -7   6  13       25.27       19.74      2.32 o 
  -5   6  13       27.87       28.65      2.24 o 
  -3   6  13       20.25       18.62      2.12 o 
  -1   6  13       12.53       10.45      1.86 o 
   1   6  13       14.51       10.46      2.14 o 
   3   6  13      146.70      141.91      7.23 o 
   5   6  13      120.11      109.39      5.93 o 
   7   6  13       36.46       28.39      3.52 o 
   9   6  13       11.58        9.14      3.61 o 
  11   6  13        1.23        2.19      2.73 o 
  13   6  13       32.23       35.83      4.31 o 
  15   6  13        6.05       -1.58      5.61 o 
 -14   7  13        5.95        5.56      4.66 o 
 -12   7  13        0.72       -0.08      2.87 o 
 -10   7  13       14.51       15.99      3.57 o 
  -8   7  13       28.20       32.29      3.52 o 
  -6   7  13       36.49       26.70      2.80 o 
  -4   7  13       24.44       24.09      2.33 o 
  -2   7  13       27.59       21.54      2.40 o 
   0   7  13        5.12        5.66      1.78 o 
   2   7  13       21.41       20.73      2.58 o 
   4   7  13      170.31      172.30      6.98 o 
   6   7  13       25.29       22.81      3.28 o 
   8   7  13       59.48       61.19      5.39 o 
  10   7  13       57.17       69.91      5.51 o 
  12   7  13       38.82       32.98      4.26 o 
  14   7  13        4.98        6.10     10.08 o 
 -13   8  13        7.13       11.09      3.43 o 
 -11   8  13        5.09        2.85      2.96 o 
  -9   8  13        3.37        4.99      2.47 o 
  -7   8  13       59.47       76.12      4.61 o 
  -5   8  13        2.99        4.78      2.26 o 
  -3   8  13       40.32       36.06      3.42 o 
  -1   8  13       43.00       36.33      3.40 o 
   1   8  13       79.22       87.41      4.62 o 
   3   8  13       23.56       26.16      2.96 o 
   5   8  13       27.07       23.46      3.04 o 
   7   8  13       28.19       35.24      4.04 o 
   9   8  13       21.90       20.44      3.17 o 
  11   8  13       19.12       18.33      3.43 o 
  13   8  13        1.17        1.11      4.05 o 
 -14   9  13        9.26        6.54      5.05 o 
 -12   9  13        7.98        2.90      3.12 o 
 -10   9  13        2.91        6.14      3.24 o 
  -8   9  13       21.91       20.56      2.79 o 
  -6   9  13       11.63       13.42      2.31 o 
  -4   9  13        0.66        0.76      1.76 o 
  -2   9  13       49.43       49.15      4.12 o 
   0   9  13       52.70       57.95      4.85 o 
   2   9  13       29.49       32.73      3.75 o 
   4   9  13        1.71        1.39      2.12 o 
   6   9  13       31.60       31.65      3.84 o 
   8   9  13        3.37        5.03      2.69 o 
  10   9  13        2.72        4.83      2.59 o 
  12   9  13        0.07       -0.57      3.58 o 
  14   9  13        0.50       -0.41      6.96 o 
 -13  10  13       13.75       17.22     10.35 o 
 -11  10  13        1.96        3.58      3.13 o 
  -9  10  13        2.71        5.72      2.20 o 
  -7  10  13       57.27       65.23      4.18 o 
  -5  10  13       46.14       44.42      3.70 o 
  -3  10  13        1.37       -0.06      1.82 o 
  -1  10  13      103.97      112.60      6.14 o 
   1  10  13       13.13       19.72      3.22 o 
   3  10  13        8.50       11.45      2.67 o 
   5  10  13       11.22       12.50      3.30 o 
   7  10  13       14.54       13.62      3.15 o 
   9  10  13        2.91        6.17      2.67 o 
  11  10  13        2.56       -5.54      5.54 o 
 -12  11  13        7.03        5.77      9.00 o 
 -10  11  13        2.57       -2.72      2.72 o 
  -8  11  13       19.12       21.96      2.78 o 
  -6  11  13        1.24        2.23      1.72 o 
  -4  11  13       11.45       13.89      2.79 o 
  -2  11  13       44.35       44.89      4.01 o 
   0  11  13       26.36       27.39      3.37 o 
   2  11  13        1.56       -0.29      2.49 o 
   4  11  13       53.88       62.10      5.77 o 
   6  11  13       30.53       27.04      4.37 o 
   8  11  13        5.08        6.64      3.16 o 
  10  11  13        1.97       -1.91      3.63 o 
  12  11  13        7.68       -8.04      8.04 o 
  -9  12  13        0.07        0.33      3.83 o 
  -7  12  13       38.81       37.33      3.50 o 
  -5  12  13       21.91       25.32      5.39 o 
  -3  12  13       15.56       13.80      2.49 o 
  -1  12  13       13.33        6.29      2.25 o 
   1  12  13       36.53       42.04      4.62 o 
   3  12  13       24.96       31.13      5.37 o 
   5  12  13       12.14       21.91      4.03 o 
   7  12  13        0.71        2.28      3.39 o 
   9  12  13        8.00        6.94      3.42 o 
  -8  13  13        1.17        0.89      2.52 o 
  -6  13  13       32.22       28.45      3.50 o 
  -4  13  13       44.07       49.83      4.52 o 
  -2  13  13       23.19       23.37      3.09 o 
   0  13  13        6.56        7.59      2.68 o 
   2  13  13       13.90       19.89      5.83 o 
   4  13  13       25.30       28.87      5.36 o 
   6  13  13       13.75        7.25      3.62 o 
   8  13  13        7.13        1.01      3.22 o 
  -7  14  13        4.97        0.00      4.18 o 
  -5  14  13       54.41       66.63      5.97 o 
  -3  14  13        1.23        4.06      2.84 o 
  -1  14  13       12.59       12.67      2.87 o 
   1  14  13       31.98       31.13      4.15 o 
   3  14  13        6.08       11.93      3.91 o 
   5  14  13        3.41        1.72      3.22 o 
   7  14  13        5.93        5.88      7.76 o 
  -6  15  13        6.04       13.05      8.70 o 
  -4  15  13       12.83       12.06      4.28 o 
  -2  15  13        7.24       12.88      3.76 o 
   0  15  13       16.75       20.47      4.12 o 
   2  15  13        5.45        3.47      3.26 o 
   4  15  13        6.44       15.55      8.92 o 
  -3  16  13        9.53        9.33      8.80 o 
  -1  16  13        8.35       14.44      7.58 o 
   0   0  14       80.80       53.26      5.34 o 
   2   0  14      245.53      205.69      7.00 o 
   4   0  14       17.47       18.48      2.58 o 
   6   0  14       70.81       83.16      5.54 o 
   8   0  14       24.39       26.03      4.81 o 
  10   0  14        4.65        5.24      4.04 o 
  12   0  14       28.20       37.39      5.24 o 
  14   0  14        6.56       15.22      4.34 o 
 -15   1  14        6.05       -3.25      7.46 o 
 -13   1  14        1.26       -0.61      3.34 o 
 -11   1  14       54.36       60.02      5.86 o 
  -9   1  14       89.64      107.57      7.37 o 
  -7   1  14       27.33       28.12      3.65 o 
  -5   1  14       91.46       83.05      5.47 o 
  -3   1  14       94.81       81.07      5.27 o 
  -1   1  14      121.10      107.89      4.88 o 
   1   1  14      121.16      109.33      4.90 o 
   3   1  14       68.11       58.89      4.33 o 
   5   1  14       25.18       26.45      3.04 o 
   7   1  14       39.97       40.04      4.10 o 
   9   1  14       20.73       20.86      3.90 o 
  11   1  14        1.21        2.49      3.16 o 
  13   1  14        9.87        9.69      3.15 o 
 -14   2  14       16.13       10.52      3.56 o 
 -12   2  14       51.43       67.76      6.25 o 
 -10   2  14       14.29        9.45      3.09 o 
  -8   2  14        9.40        6.19      3.02 o 
  -6   2  14       70.82       67.76      5.05 o 
  -4   2  14      136.96      129.61      6.04 o 
  -2   2  14       16.86       18.37      2.21 o 
   0   2  14      245.31      204.94      6.58 o 
   2   2  14       16.84       20.14      2.87 o 
   4   2  14       64.43       68.94      4.82 o 
   6   2  14        2.70       -0.55      1.97 o 
   8   2  14       25.93       29.55      4.14 o 
  10   2  14       27.91       35.75      6.09 o 
  12   2  14       35.84       39.23      4.97 o 
  14   2  14       20.58       25.28      6.25 o 
 -15   3  14       11.92        9.61      7.74 o 
 -13   3  14       24.01       22.86      3.65 o 
 -11   3  14       47.47       45.41      4.54 o 
  -9   3  14        1.37        4.88      2.80 o 
  -7   3  14       95.38      107.45      9.08 o 
  -5   3  14       55.23       38.47      3.52 o 
  -3   3  14        1.60        6.63      2.09 o 
  -1   3  14       68.29       63.03      3.78 o 
   1   3  14       94.85       85.49      5.25 o 
   3   3  14        1.59        5.17      2.30 o 
   5   3  14       99.62       91.79      4.96 o 
   7   3  14       80.58       94.90      5.90 o 
   9   3  14        3.13        3.13      2.63 o 
  11   3  14       45.40       54.67      5.88 o 
  13   3  14       13.08       12.14      3.46 o 
  15   3  14        1.61        7.90      6.64 o 
 -14   4  14       14.80       17.32      5.13 o 
 -12   4  14        0.14        0.52      2.52 o 
 -10   4  14       29.00       31.66      4.01 o 
  -8   4  14       10.20       14.05      2.94 o 
  -6   4  14       16.18       22.04      3.09 o 
  -4   4  14       34.55       24.47      2.78 o 
  -2   4  14       64.43       66.09      3.74 o 
   0   4  14       17.49       16.93      2.32 o 
   2   4  14      136.86      128.14      5.79 o 
   4   4  14       34.46       29.76      3.21 o 
   6   4  14      156.69      157.28      6.65 o 
   8   4  14        1.68       -0.25      2.39 o 
  10   4  14       54.60       55.46      5.73 o 
  12   4  14       39.93       44.50      5.32 o 
  14   4  14        8.39        0.09     16.67 o 
 -13   5  14        3.75        5.72      3.41 o 
 -11   5  14        3.63        4.90      2.73 o 
  -9   5  14       93.60      109.15      6.74 o 
  -7   5  14       58.05       52.91      3.85 o 
  -5   5  14      127.86      135.39      5.88 o 
  -3   5  14       99.79       87.31      4.36 o 
  -1   5  14       25.16       22.76      2.47 o 
   1   5  14       91.26       86.96      4.86 o 
   3   5  14       55.13       45.17      3.68 o 
   5   5  14      127.84      135.85      6.86 o 
   7   5  14       55.72       46.07      5.37 o 
   9   5  14       17.85       26.21      4.33 o 
  11   5  14       39.54       38.04      4.48 o 
  13   5  14        2.68       -1.15      3.05 o 
 -14   6  14       11.56       20.79      9.16 o 
 -12   6  14        3.12        1.68      5.24 o 
 -10   6  14       28.69       24.62      4.10 o 
  -8   6  14        8.39       11.96      2.83 o 
  -6   6  14       17.44       12.05      2.04 o 
  -4   6  14      156.89      156.57      5.19 o 
  -2   6  14        2.69        3.30      1.67 o 
   0   6  14       70.81       77.38      4.20 o 
   2   6  14       70.68       59.27      4.56 o 
   4   6  14       16.16       20.73      3.24 o 
   6   6  14       17.49       14.61      2.89 o 
   8   6  14       19.71       21.74      3.25 o 
  10   6  14        5.64        9.37      3.04 o 
  12   6  14       19.41       10.05      3.24 o 
  14   6  14       10.64       11.91      8.71 o 
 -13   7  14        3.98        3.44      6.40 o 
 -11   7  14       21.61       17.37      3.58 o 
  -9   7  14       47.21       44.59      4.42 o 
  -7   7  14       95.77       89.19      5.08 o 
  -5   7  14       55.62       57.30      3.70 o 
  -3   7  14       80.58       81.45      4.54 o 
  -1   7  14       40.07       39.46      3.32 o 
   1   7  14       27.30       33.19      3.69 o 
   3   7  14       95.35      109.34      5.75 o 
   5   7  14       58.01       48.36      4.17 o 
   7   7  14       95.73       86.46      6.19 o 
   9   7  14        6.06        6.33      2.88 o 
  11   7  14        9.52        4.85      2.36 o 
  13   7  14        4.86       -0.46      3.73 o 
 -12   8  14        7.26        1.23      7.93 o 
 -10   8  14       31.25       26.22      4.08 o 
  -8   8  14        3.78        5.18      2.31 o 
  -6   8  14       19.66       26.67      2.72 o 
  -4   8  14        1.68        0.23      1.57 o 
  -2   8  14       25.88       32.04      3.55 o 
   0   8  14       24.35       24.38      3.18 o 
   2   8  14        9.41        8.28      3.11 o 
   4   8  14       10.18       12.65      2.50 o 
   6   8  14        8.41       11.57      2.87 o 
   8   8  14        3.78        3.65      2.37 o 
  10   8  14       12.63       13.99      3.31 o 
  12   8  14        1.34       -4.70      4.70 o 
 -11   9  14        0.85       -3.09      3.09 o 
  -9   9  14       38.03       29.69      4.31 o 
  -7   9  14        6.06        9.55      2.92 o 
  -5   9  14       17.86       19.40      3.23 o 
  -3   9  14        3.12        1.30      2.67 o 
  -1   9  14       20.79       21.27      3.06 o 
   1   9  14       89.66      104.50      7.27 o 
   3   9  14        1.35        0.70      2.53 o 
   5   9  14       93.69       97.91      6.17 o 
   7   9  14       47.21       38.52      4.27 o 
   9   9  14       38.06       40.10      4.58 o 
  11   9  14        2.01       -2.60      3.06 o 
 -12  10  14        4.53       -3.78      4.79 o 
 -10  10  14        7.17        0.91      2.66 o 
  -8  10  14       12.61        8.07      3.13 o 
  -6  10  14        5.64        5.08      2.21 o 
  -4  10  14       54.55       63.15      4.80 o 
  -2  10  14       27.88       25.28      3.37 o 
   0  10  14        4.66       10.10      2.79 o 
   2  10  14       14.35       13.26      3.54 o 
   4  10  14       28.97       34.47      4.29 o 
   6  10  14       28.66       32.60      4.66 o 
   8  10  14       31.25       25.53      4.50 o 
  10  10  14        7.16        0.73      3.19 o 
 -11  11  14        1.45        1.55      6.28 o 
  -9  11  14        2.02        1.02      3.94 o 
  -7  11  14        9.51        7.45      2.24 o 
  -5  11  14       39.48       35.32      3.52 o 
  -3  11  14       45.30       52.40      4.21 o 
  -1  11  14        1.21        5.13      2.30 o 
   1  11  14       54.47       56.16      5.48 o 
   3  11  14       47.52       59.89      6.01 o 
   5  11  14        3.62        4.16      3.03 o 
   7  11  14       21.58       14.41      3.38 o 
   9  11  14        0.85       -0.69      3.30 o 
  -8  12  14        1.34        4.80      3.30 o 
  -6  12  14       19.39       13.44      2.69 o 
  -4  12  14       39.91       42.34      4.30 o 
  -2  12  14       35.90       38.46      3.65 o 
   0  12  14       28.20       31.01      3.84 o 
   2  12  14       51.50       50.60      5.58 o 
   4  12  14        0.14        6.85      4.64 o 
   6  12  14        3.12        1.71      3.74 o 
   8  12  14        7.26        8.96      4.29 o 
  -7  13  14        4.84        0.59      2.69 o 
  -5  13  14        2.69        3.90      4.28 o 
  -3  13  14       13.11       12.91      3.01 o 
  -1  13  14        9.87       13.22      2.98 o 
   1  13  14        1.25        0.32      3.77 o 
   3  13  14       24.00       15.49      6.52 o 
   5  13  14        3.76       -1.59      4.37 o 
   7  13  14        3.97       12.65     12.72 o 
  -6  14  14       10.63       18.58      9.23 o 
  -4  14  14        8.39        2.59      3.23 o 
  -2  14  14       20.56       28.81      4.75 o 
   0  14  14        6.58        7.76      3.29 o 
   2  14  14       16.12       28.55      8.17 o 
   4  14  14       14.84       12.01      8.26 o 
  -1  15  14        2.33        5.26      4.63 o 
   1  15  14        6.04       -0.01      5.23 o 
   1   0  15        4.57        3.75      1.81 o 
   3   0  15        5.48        6.99      2.54 o 
   5   0  15       68.66       72.93      5.23 o 
   7   0  15       14.50       15.34      3.18 o 
   9   0  15       51.22       54.06      5.61 o 
  11   0  15       51.74       61.00      6.05 o 
  13   0  15       26.80       33.72      5.38 o 
 -14   1  15       13.36       16.63      6.71 o 
 -12   1  15       27.78       32.04      4.90 o 
 -10   1  15        0.08       -1.58      3.05 o 
  -8   1  15      152.63      171.93      9.33 o 
  -6   1  15       13.47       10.84      2.53 o 
  -4   1  15       44.28       51.20      4.63 o 
  -2   1  15       10.50       14.70      2.30 o 
   0   1  15        4.59        1.67      1.65 o 
   2   1  15       10.00        6.62      2.38 o 
   4   1  15        9.91        8.10      2.33 o 
   6   1  15      171.64      180.77      8.16 o 
   8   1  15       37.22       37.73      4.90 o 
  10   1  15      126.09      151.64      9.07 o 
  12   1  15        6.05        7.53      3.71 o 
 -13   2  15       29.97       34.22      8.24 o 
 -11   2  15        0.06       -0.95      3.16 o 
  -9   2  15       39.85       46.41      5.17 o 
  -7   2  15       35.92       47.73      4.56 o 
  -5   2  15       15.09       16.27      3.01 o 
  -3   2  15       59.22       57.03      3.96 o 
  -1   2  15        9.99        9.84      2.00 o 
   1   2  15       10.49        8.74      2.27 o 
   3   2  15       49.90       50.18      4.28 o 
   5   2  15       30.27       33.73      3.77 o 
   7   2  15       29.10       32.02      4.01 o 
   9   2  15       86.98       92.15      7.29 o 
  11   2  15       21.82       18.87      6.64 o 
  13   2  15        5.82        5.80      5.20 o 
 -12   3  15       21.82       23.05      4.30 o 
 -10   3  15       15.40       20.44      4.08 o 
  -8   3  15       39.03       43.37      5.18 o 
  -6   3  15       61.69       63.05      5.11 o 
  -4   3  15       71.56       70.38      4.31 o 
  -2   3  15       49.80       51.44      3.75 o 
   0   3  15        5.48        5.25      1.86 o 
   2   3  15       59.27       55.50      7.37 o 
   4   3  15       66.47       62.32      4.81 o 
   6   3  15       14.54       12.08      3.15 o 
   8   3  15      152.30      181.49      9.59 o 
  10   3  15        1.12       -0.69      3.14 o 
  12   3  15       16.74       16.91      4.44 o 
 -13   4  15        4.19        4.53      6.93 o 
 -11   4  15       36.46       43.14      5.34 o 
  -9   4  15       17.63       19.81      3.90 o 
  -7   4  15       39.87       38.73      4.20 o 
  -5   4  15       18.22       19.81      3.04 o 
  -3   4  15       66.42       61.65      4.32 o 
  -1   4  15        9.95        8.19      2.08 o 
   1   4  15       44.28       37.96      3.47 o 
   3   4  15       71.64       66.61      5.01 o 
   5   4  15       15.69       15.89      2.92 o 
   7   4  15       39.95       46.82      5.74 o 
   9   4  15       17.36       15.50      4.26 o 
  11   4  15        0.73        2.95      3.03 o 
  13   4  15        8.90       12.13      5.90 o 
 -12   5  15        4.43        1.18      4.36 o 
 -10   5  15        2.93        7.80      2.95 o 
  -8   5  15       26.45       24.71      5.27 o 
  -6   5  15       45.79       50.65      4.68 o 
  -4   5  15       15.70       15.16      2.47 o 
  -2   5  15       30.31       38.17      3.78 o 
   0   5  15       68.78       78.97      5.61 o 
   2   5  15       15.09       12.87      2.65 o 
   4   5  15       18.26       18.70      3.03 o 
   6   5  15       30.91       36.21      4.32 o 
   8   5  15        6.14        6.54      3.13 o 
  10   5  15       38.17       34.95      5.69 o 
  12   5  15        6.42        6.05      3.67 o 
 -11   6  15        1.09        2.74      4.17 o 
  -9   6  15       21.36       11.93      4.56 o 
  -7   6  15        8.81        4.22      2.89 o 
  -5   6  15       30.92       42.18      4.12 o 
  -3   6  15       14.52       11.47      2.20 o 
  -1   6  15      171.54      190.79      8.48 o 
   1   6  15       13.49       12.88      2.54 o 
   3   6  15       61.76       61.69      4.84 o 
   5   6  15       45.81       52.03      4.54 o 
   7   6  15        5.05        9.65      3.24 o 
   9   6  15       26.97       32.59      4.43 o 
  11   6  15       26.26       30.87      4.39 o 
  13   6  15        2.97       -0.64     12.70 o 
 -12   7  15       12.17        0.84      4.88 o 
 -10   7  15        4.64        2.31      3.17 o 
  -8   7  15        3.13       -0.63      3.28 o 
  -6   7  15        5.05        4.55      2.33 o 
  -4   7  15       39.86       47.70      5.30 o 
  -2   7  15       29.12       27.85      3.43 o 
   0   7  15       14.49       14.34      2.66 o 
   2   7  15       35.90       40.09      3.72 o 
   4   7  15       39.93       36.17      3.48 o 
   6   7  15        8.83        9.03      3.06 o 
   8   7  15       10.44        5.42      2.61 o 
  10   7  15        0.88        0.27      2.91 o 
  12   7  15       20.44       20.77     10.14 o 
 -11   8  15       14.28        7.57      3.95 o 
  -9   8  15        0.63        5.10      3.63 o 
  -7   8  15       10.44       11.75      3.00 o 
  -5   8  15        6.13        8.72      4.01 o 
  -3   8  15      152.39      162.02      7.22 o 
  -1   8  15       37.22       22.17      3.55 o 
   1   8  15      152.74      174.65      9.04 o 
   3   8  15       38.98       40.73      3.80 o 
   5   8  15       26.45       25.33      3.39 o 
   7   8  15        3.12        6.47      2.37 o 
   9   8  15        1.67        0.43      2.87 o 
  11   8  15        5.55        9.08      5.56 o 
 -10   9  15       15.03        4.53      3.60 o 
  -8   9  15        1.67        0.67      2.54 o 
  -6   9  15       27.02       25.59      3.73 o 
  -4   9  15       17.37       18.23      3.05 o 
  -2   9  15       86.94       98.69      6.09 o 
   0   9  15       51.24       55.94      4.64 o 
   2   9  15       39.78       42.38      5.06 o 
   4   9  15       17.64       16.15      3.56 o 
   6   9  15       21.34       26.55      3.75 o 
   8   9  15        0.63       -1.51      2.60 o 
  10   9  15        4.89        2.23      3.70 o 
  -9  10  15        4.89        3.40      4.89 o 
  -7  10  15        0.88        0.40      2.27 o 
  -5  10  15       38.18       41.99      4.45 o 
  -3  10  15        1.12        1.76      2.47 o 
  -1  10  15      126.00      158.07      7.70 o 
   1  10  15        0.08        4.89      2.42 o 
   3  10  15       15.43       17.65      3.53 o 
   5  10  15        2.93        0.48      2.84 o 
   7  10  15        4.65        4.60      3.41 o 
   9  10  15       15.01       12.40      6.03 o 
  -8  11  15        5.55        5.83      2.96 o 
  -6  11  15       26.28       30.81      3.89 o 
  -4  11  15        0.73        3.04      2.51 o 
  -2  11  15       21.85       19.00      4.23 o 
   0  11  15       51.71       57.66      4.83 o 
   2  11  15        0.06       -0.51      3.43 o 
   4  11  15       36.46       43.78      5.98 o 
   6  11  15        1.08       -0.26      3.11 o 
   8  11  15       14.28       14.31      7.31 o 
  -7  12  15       20.45       25.01      4.13 o 
  -5  12  15        6.41        7.01      2.62 o 
  -3  12  15       16.72       21.52      3.52 o 
  -1  12  15        6.06        4.57      2.94 o 
   1  12  15       27.77       31.22      4.14 o 
   3  12  15       21.81       10.57      5.51 o 
   5  12  15        4.42        4.65      4.06 o 
   7  12  15       12.17        9.92      5.15 o 
  -6  13  15        2.98       -1.41      3.24 o 
  -4  13  15        8.91       12.52      3.68 o 
  -2  13  15        5.81        1.33      3.92 o 
   0  13  15       26.77       35.05      4.49 o 
   2  13  15       29.95       35.52      8.00 o 
   4  13  15        4.19        8.39      6.56 o 
  -1  14  15       14.91       12.50      4.42 o 
   1  14  15       13.36        8.65      5.11 o 
   0   0  16        0.29        1.98      2.59 o 
   2   0  16       28.27       32.86      3.41 o 
   4   0  16        8.52        8.89      3.31 o 
   6   0  16      110.52      124.42      7.15 o 
   8   0  16        5.66        4.40      3.23 o 
  10   0  16        1.79        2.85      3.58 o 
  12   0  16        2.86        9.76      5.08 o 
 -13   1  16        7.83        8.27      7.99 o 
 -11   1  16       13.85       11.78      3.70 o 
  -9   1  16       17.36       18.89      4.17 o 
  -7   1  16        5.03        4.34      2.87 o 
  -5   1  16        9.57        8.83      2.94 o 
  -3   1  16       14.35       15.64      3.00 o 
  -1   1  16       13.53       21.94      2.69 o 
   1   1  16       13.53       17.76      2.77 o 
   3   1  16       37.25       40.73      4.14 o 
   5   1  16        9.15        9.51      3.08 o 
   7   1  16       25.29       27.65      4.47 o 
   9   1  16        7.88        8.79      3.17 o 
  11   1  16        3.69       -3.83      3.83 o 
 -12   2  16        7.73        5.12      6.58 o 
 -10   2  16       24.16       34.79      4.88 o 
  -8   2  16        0.87        2.84      3.13 o 
  -6   2  16        4.90        6.17      2.83 o 
  -4   2  16       32.54       33.78      3.53 o 
  -2   2  16        0.78        0.83      2.03 o 
   0   2  16       28.28       33.05      3.48 o 
   2   2  16        0.78        2.00      1.99 o 
   4   2  16       39.29       46.49      4.07 o 
   6   2  16        8.63        6.42      2.68 o 
   8   2  16       20.58       23.05      4.18 o 
  10   2  16        8.01       14.37      3.75 o 
  12   2  16        0.74        0.40      6.30 o 
 -11   3  16        4.86        1.50      3.32 o 
  -9   3  16        9.97        9.90      3.21 o 
  -7   3  16       12.72       18.12      3.44 o 
  -5   3  16        0.37        1.42      2.09 o 
  -3   3  16       63.19       74.88      5.81 o 
  -1   3  16       37.21       39.83      3.96 o 
   1   3  16       14.36       13.07      2.49 o 
   3   3  16       63.16       68.84      5.25 o 
   5   3  16        0.47        0.64      2.17 o 
   7   3  16       47.33       56.39      6.44 o 
   9   3  16        7.86        6.91      2.98 o 
  11   3  16        7.48        3.57      3.89 o 
 -10   4  16        0.35        3.66      3.11 o 
  -8   4  16        2.60       -0.57      3.12 o 
  -6   4  16       17.93       26.95      3.85 o 
  -4   4  16        2.25        3.91      2.23 o 
  -2   4  16       39.30       54.40      4.45 o 
   0   4  16        8.53        5.86      2.64 o 
   2   4  16       32.55       29.95      3.61 o 
   4   4  16        2.24        1.60      2.36 o 
   6   4  16        2.13        1.71      2.40 o 
   8   4  16        3.60       12.14      4.06 o 
  10   4  16       22.89       22.85      4.68 o 
  12   4  16        3.80        8.09      6.99 o 
 -11   5  16        1.75        1.01      5.67 o 
  -9   5  16        0.98        1.05      3.02 o 
  -7   5  16       17.06       17.94      3.33 o 
  -5   5  16       31.83       33.45      4.39 o 
  -3   5  16        0.47        4.16      2.44 o 
  -1   5  16        9.15       10.92      3.02 o 
   1   5  16        9.56        9.40      2.75 o 
   3   5  16        0.37        0.21      2.32 o 
   5   5  16       31.81       29.84      4.14 o 
   7   5  16        3.02        0.70      3.41 o 
   9   5  16        9.54       10.80      3.69 o 
  11   5  16        2.14        3.17      8.38 o 
 -10   6  16        4.07        6.49      4.80 o 
  -8   6  16        2.49        0.19      3.52 o 
  -6   6  16        6.74        9.91      3.45 o 
  -4   6  16        2.13        2.09      2.55 o 
  -2   6  16        8.62       11.12      2.62 o 
   0   6  16      110.49      132.67      7.27 o 
   2   6  16        4.89        2.96      2.62 o 
   4   6  16       17.94       19.43      3.49 o 
   6   6  16        6.72        0.71      3.42 o 
   8   6  16        7.61       12.82      3.41 o 
  10   6  16       16.31       16.10      6.14 o 
  -9   7  16        2.59        2.63      3.55 o 
  -7   7  16        5.22        0.02      3.62 o 
  -5   7  16        3.03        5.43      3.42 o 
  -3   7  16       47.33       53.09      4.83 o 
  -1   7  16       25.29       31.40      4.11 o 
   1   7  16        5.02        0.76      2.36 o 
   3   7  16       12.72       17.11      3.56 o 
   5   7  16       17.05       21.53      3.44 o 
   7   7  16        5.23       -0.02      3.45 o 
   9   7  16        5.69       13.48      3.81 o 
 -10   8  16       27.39       15.74      8.34 o 
  -8   8  16        2.43        2.00      5.81 o 
  -6   8  16        7.60       11.78      3.09 o 
  -4   8  16        3.60        3.85      3.10 o 
  -2   8  16       20.58       23.50      3.88 o 
   0   8  16        5.66        7.20      2.85 o 
   2   8  16        0.86       -1.57      3.32 o 
   4   8  16        2.60       -0.42      2.26 o 
   6   8  16        2.50        0.50      2.47 o 
   8   8  16        2.42        7.69      2.99 o 
  10   8  16       18.13       26.99     10.11 o 
  -9   9  16       29.05       42.42     11.53 o 
  -7   9  16        5.68        9.88      3.31 o 
  -5   9  16        9.53       17.86      3.93 o 
  -3   9  16        7.84       12.08      4.15 o 
  -1   9  16        7.89        8.11      2.85 o 
   1   9  16       17.35       21.40      3.58 o 
   3   9  16        9.96       13.99      3.86 o 
   5   9  16        0.98        0.95      2.93 o 
   7   9  16        2.58        1.58      2.87 o 
   9   9  16       29.01       38.83     10.57 o 
  -8  10  16       18.14       29.24      9.46 o 
  -6  10  16       16.31       23.03      5.09 o 
  -4  10  16       22.88       26.23      4.46 o 
  -2  10  16        8.02       10.62      2.40 o 
   0  10  16        1.80       -0.37      2.24 o 
   2  10  16       24.16       34.05      5.17 o 
   4  10  16        0.35       -0.03      2.43 o 
   6  10  16        4.07        7.79      4.00 o 
   8  10  16       27.38       25.39     11.54 o 
  -7  11  16       11.05       16.40      7.45 o 
  -5  11  16        2.14        0.12      3.35 o 
  -3  11  16        7.48        6.06      2.97 o 
  -1  11  16        3.69        7.18      2.44 o 
   1  11  16       13.87       23.01      4.17 o 
   3  11  16        4.85        7.21      3.50 o 
   5  11  16        1.76        2.59      7.20 o 
   7  11  16       27.85       32.39      7.97 o 
  -6  12  16        5.71        4.49      4.44 o 
  -4  12  16        3.80       -0.50      3.67 o 
  -2  12  16        0.74       -2.36      3.66 o 
   0  12  16        2.86        1.68      5.74 o 
   2  12  16        7.72        9.38      4.09 o 
   4  12  16       19.26       19.98      9.56 o 
  -3  13  16        2.02       -0.13      4.32 o 
  -1  13  16        2.55        4.82      5.31 o 
   1  13  16        7.83        3.94      7.30 o 
   1   0  17       39.05       35.53      4.01 o 
   3   0  17        3.17        8.60      2.98 o 
   5   0  17       11.36       19.59      3.70 o 
   7   0  17        5.15        3.64      2.66 o 
   9   0  17        3.82        4.78      4.67 o 
  11   0  17        2.12        0.11      6.46 o 
 -10   1  17        0.31        8.34      4.45 o 
  -8   1  17        7.27       10.90      3.39 o 
  -6   1  17        3.22        9.46      3.04 o 
  -4   1  17       55.61       72.80      5.81 o 
  -2   1  17        9.87       16.58      3.48 o 
   0   1  17       39.08       44.05      4.46 o 
   2   1  17      109.36      118.27      6.40 o 
   4   1  17       15.20       26.14      4.42 o 
   6   1  17       19.79       26.88      4.20 o 
   8   1  17        3.26        0.42      3.14 o 
  10   1  17        4.26        1.71      5.17 o 
 -11   2  17        2.43       27.94     11.83 o 
  -9   2  17        2.65        2.62      3.37 o 
  -7   2  17        9.70       12.42      3.25 o 
  -5   2  17       67.25       70.21      5.18 o 
  -3   2  17        5.61        6.63      2.99 o 
  -1   2  17      109.34      117.95      7.82 o 
   1   2  17        9.88       15.48      3.21 o 
   3   2  17       16.25       18.59      3.10 o 
   5   2  17       37.18       53.69      9.10 o 
   7   2  17        6.25        4.77      3.70 o 
   9   2  17        2.06        9.40      3.13 o 
 -10   3  17        4.43       11.10      6.70 o 
  -8   3  17        4.19        2.42      2.92 o 
  -6   3  17       23.34       23.34      4.12 o 
  -4   3  17       16.25       12.13      2.98 o 
  -2   3  17       16.22       16.60      3.65 o 
   0   3  17        3.17        8.06      2.81 o 
   2   3  17        5.61        2.23      3.15 o 
   4   3  17       36.35       41.37      4.54 o 
   6   3  17        9.41       13.02      3.70 o 
   8   3  17        9.89       10.53      4.08 o 
  10   3  17        3.32        2.84      7.24 o 
  -9   4  17        5.42        8.01      3.62 o 
  -7   4  17       21.34       22.46      3.92 o 
  -5   4  17        0.71       -1.24      2.68 o 
  -3   4  17       36.34       41.41      4.66 o 
  -1   4  17       15.21       14.18      2.97 o 
   1   4  17       55.60       67.51      5.49 o 
   3   4  17       16.25       17.24      3.17 o 
   5   4  17       58.82       59.28      5.80 o 
   7   4  17        7.06       11.21      4.16 o 
   9   4  17        5.64        8.31      3.65 o 
 -10   5  17        1.10        1.06      4.77 o 
  -8   5  17       21.31       32.37      5.14 o 
  -6   5  17        4.07        6.97      3.15 o 
  -4   5  17       58.80       69.95      5.85 o 
  -2   5  17       37.19       43.22      4.53 o 
   0   5  17       11.33       13.35      3.17 o 
   2   5  17       67.26       69.85      5.14 o 
   4   5  17        0.72        0.11      2.97 o 
   6   5  17       31.15       38.64      8.63 o 
   8   5  17        8.51       15.39      4.67 o 
  -9   6  17        8.36       14.69      8.99 o 
  -7   6  17        4.52        6.61      4.96 o 
  -5   6  17       31.12       49.98      5.79 o 
  -3   6  17        9.42        9.20      5.32 o 
  -1   6  17       19.81       18.43      3.21 o 
   1   6  17        3.22        1.58      2.79 o 
   3   6  17       23.32       20.28      3.58 o 
   5   6  17        4.07        1.54      2.81 o 
   7   6  17       22.04       25.88      4.66 o 
   9   6  17        6.07       15.36      6.39 o 
  -6   7  17       22.03       28.10      5.38 o 
  -4   7  17        7.07       12.01      3.43 o 
  -2   7  17        6.24        8.07      3.35 o 
   0   7  17        5.15        8.12      3.07 o 
   2   7  17        9.70        7.46      2.87 o 
   4   7  17       21.35       19.11      3.31 o 
   6   7  17        4.52        2.77      2.69 o 
   8   7  17       48.80       70.33     10.55 o 
  -7   8  17       48.78       62.30     14.57 o 
  -5   8  17        8.52       11.63      3.47 o 
  -3   8  17        9.87       12.34      4.11 o 
  -1   8  17        3.25        4.62      2.46 o 
   1   8  17        7.28       12.35      3.73 o 
   3   8  17        4.18        7.61      4.05 o 
   5   8  17       21.30       23.19      4.30 o 
   7   8  17        3.79       -2.50      4.36 o 
  -6   9  17        6.08        6.20      4.66 o 
  -4   9  17        5.65       11.69      3.58 o 
  -2   9  17        2.06        0.03      2.80 o 
   0   9  17        3.83        5.93      3.48 o 
   2   9  17        2.65        7.37      2.83 o 
   4   9  17        5.43       11.29      5.05 o 
   6   9  17        8.34        9.72      7.50 o 
  -5  10  17        8.05        7.95      5.04 o 
  -3  10  17        3.31       -1.37      3.65 o 
  -1  10  17        4.26        7.21      2.95 o 
   1  10  17        0.31        4.22      4.71 o 
   3  10  17        4.43        7.45      5.47 o 
   0  11  17        2.12       -8.16      8.16 o 
   0   0  18        8.28        0.48      4.30 o 
   2   0  18      207.05      233.29     11.14 o 
   4   0  18       48.41       59.96      5.66 o 
   6   0  18        0.29       -0.62      2.81 o 
   8   0  18        2.58       -0.84      4.08 o 
  -9   1  18        1.04        7.55      8.16 o 
  -7   1  18        0.60        5.41      3.20 o 
  -5   1  18       20.40       18.71      3.55 o 
  -3   1  18      102.38      125.90      8.46 o 
  -1   1  18       57.55       64.44      6.28 o 
   1   1  18       57.56       61.99      5.52 o 
   3   1  18       80.61      110.35      7.17 o 
   5   1  18        0.27        1.15      2.89 o 
   7   1  18        0.02       -4.00      4.00 o 
   9   1  18        0.62       -2.62      6.86 o 
  -8   2  18        2.23       -2.93      8.30 o 
  -6   2  18       23.49       29.38      4.55 o 
  -4   2  18       40.92       35.43      4.99 o 
  -2   2  18        0.72        4.74      4.85 o 
   0   2  18      206.94      248.25     11.70 o 
   2   2  18        0.72        1.25      2.67 o 
   4   2  18       61.04       76.03      6.07 o 
   6   2  18        1.14        5.72      3.81 o 
   8   2  18        1.10        9.32      9.53 o 
  -7   3  18       25.87       36.89      4.79 o 
  -5   3  18       39.86       45.54      4.95 o 
  -3   3  18       20.15       18.11      3.90 o 
  -1   3  18       80.69      111.01      8.02 o 
   1   3  18      102.41      114.52      7.15 o 
   3   3  18       20.17       14.50      5.31 o 
   5   3  18       32.40       38.49      5.16 o 
   7   3  18        1.38        3.05      3.27 o 
  -8   4  18       36.60       25.96      9.50 o 
  -6   4  18       22.22       23.85      3.97 o 
  -4   4  18       11.98        7.45      3.34 o 
  -2   4  18       61.03       85.24      6.90 o 
   0   4  18       48.43       58.32      5.23 o 
   2   4  18       40.89       34.06      4.33 o 
   4   4  18       11.97        3.38      3.07 o 
   6   4  18       47.38       62.09      8.47 o 
   8   4  18        0.80       12.08     10.44 o 
  -5   5  18       19.34       29.42      5.02 o 
  -3   5  18       32.41       42.83      5.30 o 
  -1   5  18        0.27       -2.95      2.95 o 
   1   5  18       20.36       16.87      3.08 o 
   3   5  18       39.82       39.01      4.59 o 
   5   5  18       19.32       16.81      4.60 o 
   7   5  18       25.32       38.44     13.71 o 
  -6   6  18       20.55       29.60     11.06 o 
  -4   6  18       47.44       62.25      7.36 o 
  -2   6  18        1.14        2.02      2.80 o 
   0   6  18        0.29       -3.14      3.14 o 
   2   6  18       23.48       23.91      4.46 o 
   4   6  18       22.25       21.19      5.25 o 
   6   6  18       20.55       22.65      6.45 o 
  -5   7  18       25.31       24.04     11.96 o 
  -3   7  18        1.38       -2.94      3.36 o 
  -1   7  18        0.02       -0.44      3.13 o 
   1   7  18        0.60        3.24      3.43 o 
   3   7  18       25.89       35.15      5.58 o 
   5   7  18       17.69       10.85      3.91 o 
  -6   8  18       19.35       21.12      8.94 o 
  -4   8  18        0.80       -3.64      9.24 o 
  -2   8  18        1.11       -2.76      5.13 o 
   0   8  18        2.56       -2.43      2.67 o 
   2   8  18        2.23        0.04      4.30 o 
   4   8  18       36.54       56.27     13.82 o 
   6   8  18        1.99       14.87      9.11 o 
  -3   9  18        0.68        2.99      6.94 o 
  -1   9  18        0.62       -4.27      4.57 o 
   1   9  18        1.04        6.37      6.61 o 
   1   0  19       28.44       40.73      5.89 o 
   3   0  19       18.36       26.66      4.41 o 
   5   0  19        0.60       -3.56      3.56 o 
   7   0  19        0.14       -8.19      8.19 o 
  -6   1  19        5.24        4.94      5.38 o 
  -4   1  19       33.42       46.42      6.09 o 
  -2   1  19        3.18        6.67      3.77 o 
   0   1  19       28.46       28.80      6.35 o 
   2   1  19       98.80      116.87      8.30 o 
   4   1  19       18.84       28.97      4.43 o 
   6   1  19        0.32       -3.25      4.58 o 
  -5   2  19       44.31       46.16      9.86 o 
  -3   2  19       14.61        7.82      3.80 o 
  -1   2  19       98.78      127.77      8.81 o 
   1   2  19        3.18        5.01      3.15 o 
   3   2  19       35.48       34.32      4.33 o 
   5   2  19       11.25        8.12      5.30 o 
  -6   3  19       34.63       17.48      9.27 o 
  -4   3  19        5.09        2.57      3.91 o 
  -2   3  19       35.43       42.45      5.48 o 
   0   3  19       18.37       18.62      4.26 o 
   2   3  19       14.65        7.38      3.27 o 
   4   3  19       22.97       16.00      4.13 o 
   6   3  19        6.19       -4.37      8.92 o 
  -5   4  19        1.63       -1.58      5.35 o 
  -3   4  19       22.95       27.40      6.02 o 
  -1   4  19       18.87       16.78      4.20 o 
   1   4  19       33.43       43.04      4.94 o 
   3   4  19        5.11        1.39      4.93 o 
   5   4  19       20.54       21.79      6.66 o 
  -4   5  19       20.52       23.50     10.69 o 
  -2   5  19       11.25        5.72      6.37 o 
   0   5  19        0.59       -3.83      3.83 o 
   2   5  19       44.34       51.34      6.26 o 
   4   5  19        1.63        1.70      4.44 o 
  -5   6  19       16.60        8.45      7.51 o 
  -3   6  19        6.18       12.02      9.30 o 
  -1   6  19        0.33       -5.19      6.79 o 
   1   6  19        5.24       -0.47      3.69 o 
   3   6  19       34.65       38.36      7.84 o 
   0   7  19        0.15        0.16      6.41 o 
   2   7  19        6.89        4.91      7.17 o 
   4   7  19       15.84       14.82      7.81 o 
   2   0  20       39.25       44.15     12.26 o 
  -3   1  20       25.44       22.25     10.12 o 
  -1   1  20        8.17        5.60      6.72 o 
   3   1  20        8.73        6.00      6.50 o 
  -2   2  20        3.74       -1.67      8.59 o 
  -1   3  20        8.74       13.38      8.16 o 
   0   4  20       16.82       38.41     12.33 o 
                                                 
